# Supplementary material for: Occupancy by key transcription factors is a more accurate predictor of enhancer activity than histone modifications or chromatin accessibility
Source: Epigenetics Chromatin. 2015 Apr 23;8:16. doi: 10.1186/s13072-015-0009-5 (PMC4432502; doi:10.1186/s13072-015-0009-5)
Supplement: Additional file 1: — This file includes Tables S1 to S17. [file 13072_2015_9_MOESM1_ESM.xlsx]

## Sheet: Table S1
Table S1. Genomic coordinates (mouse genome assembly mm9) for 4915 TAL1 ChIP-seq peaks in 24 hour induced G1E-ER4 cells.
Chr (mm9)	Start	End	TAL1 peak ID
chr1	4775992	4776528	1
chr1	9736579	9737025	2
chr1	9766093	9766930	3
chr1	9770399	9771035	4
chr1	9823496	9824113	5
chr1	12634644	12635168	6
chr1	13144301	13145315	7
chr1	13234524	13235292	8
chr1	13293982	13294473	9
chr1	13556132	13556863	10
chr1	13563912	13564759	11
chr1	14300135	14300674	12
chr1	15925760	15927014	13
chr1	16643271	16643975	14
chr1	20049441	20049831	15
chr1	23157779	23158250	16
chr1	23289139	23289888	17
chr1	23342371	23343102	18
chr1	23906321	23906938	19
chr1	23928383	23928927	20
chr1	23972918	23973580	21
chr1	24618288	24623127	22
chr1	33556287	33556986	23
chr1	33631168	33631776	24
chr1	33681714	33682223	25
chr1	33687473	33688541	26
chr1	33870193	33870843	27
chr1	34546757	34547585	28
chr1	36111010	36111972	29
chr1	36129295	36129793	30
chr1	36147666	36148795	31
chr1	36187038	36187831	32
chr1	36320769	36321369	33
chr1	36330134	36330780	34
chr1	36892332	36893047	35
chr1	36976274	36977749	36
chr1	36979253	36979751	37
chr1	36990679	36991649	38
chr1	37487586	37488190	39
chr1	37535218	37535866	40
chr1	37536524	37537000	41
chr1	38052968	38053444	42
chr1	38056216	38056808	43
chr1	38068195	38069076	44
chr1	38071281	38071877	45
chr1	38938120	38938701	46
chr1	38947968	38948867	47
chr1	39242801	39243742	48
chr1	39450087	39450912	49
chr1	39452977	39453766	50
chr1	40720514	40720872	51
chr1	43470903	43471592	52
chr1	43513797	43514556	53
chr1	43531660	43532391	54
chr1	43577654	43578315	55
chr1	43590722	43591640	56
chr1	43615782	43616424	57
chr1	45007802	45008354	58
chr1	45854743	45855262	59
chr1	45983068	45983793	60
chr1	52206691	52207301	61
chr1	52511015	52511986	62
chr1	52580874	52581510	63
chr1	53377690	53378138	64
chr1	55013877	55014570	65
chr1	55132686	55133330	66
chr1	55255511	55256159	67
chr1	57158055	57158389	68
chr1	58559830	58560473	69
chr1	59010525	59012054	70
chr1	59412350	59412810	71
chr1	59421294	59421986	72
chr1	59886818	59887369	73
chr1	59958261	59958724	74
chr1	59974762	59975438	75
chr1	62846842	62847445	76
chr1	64655635	64656189	77
chr1	64779816	64780648	78
chr1	65609280	65609628	79
chr1	68550851	68551236	80
chr1	69542375	69543206	81
chr1	69606194	69606801	82
chr1	69792940	69793615	83
chr1	73084836	73085742	84
chr1	73118981	73119587	85
chr1	74341646	74342538	86
chr1	74377569	74378512	87
chr1	74448729	74449332	88
chr1	74557203	74557681	89
chr1	74719354	74719915	90
chr1	75133097	75133893	91
chr1	75134990	75135561	92
chr1	75142076	75142781	93
chr1	75156358	75157012	94
chr1	75175607	75176508	95
chr1	75213303	75214253	96
chr1	75225442	75226403	97
chr1	75232827	75234018	98
chr1	75332905	75333481	99
chr1	75442573	75443285	100
chr1	75444212	75444819	101
chr1	75446844	75447499	102
chr1	75460171	75460815	103
chr1	75474009	75474723	104
chr1	77903601	77904070	105
chr1	79637841	79638517	106
chr1	80026776	80027100	107
chr1	80328651	80329029	108
chr1	82621267	82621940	109
chr1	82622008	82622428	110
chr1	82633920	82634573	111
chr1	82644383	82645592	112
chr1	82658710	82659231	113
chr1	82729848	82730490	114
chr1	82812198	82813320	115
chr1	82816508	82817174	116
chr1	82821584	82822465	117
chr1	82852145	82853044	118
chr1	84846899	84847625	119
chr1	84857471	84857999	120
chr1	88141534	88142620	121
chr1	88160277	88161153	122
chr1	88164997	88166043	123
chr1	88208730	88209530	124
chr1	88217442	88218101	125
chr1	88335969	88336707	126
chr1	88375618	88376290	127
chr1	88420378	88421634	128
chr1	88454367	88454986	129
chr1	88455871	88456533	130
chr1	88461582	88462312	131
chr1	88507196	88508196	132
chr1	88596890	88597499	133
chr1	88812910	88813333	134
chr1	88975520	88976153	135
chr1	89148500	89149288	136
chr1	89513240	89513806	137
chr1	89534336	89535180	138
chr1	89602806	89603387	139
chr1	89608591	89609386	140
chr1	89660332	89660865	141
chr1	89666940	89667568	142
chr1	89857752	89858642	143
chr1	90005618	90006023	144
chr1	90378338	90379981	145
chr1	90388455	90389133	146
chr1	90850166	90850664	147
chr1	93269765	93270880	148
chr1	93429747	93430787	149
chr1	93574213	93574560	150
chr1	94020883	94021724	151
chr1	94026283	94026894	152
chr1	94338090	94338715	153
chr1	94804671	94804994	154
chr1	95374055	95374709	155
chr1	95520819	95521750	156
chr1	95527322	95527841	157
chr1	95530406	95530951	158
chr1	95699205	95699852	159
chr1	99529021	99529594	160
chr1	99557390	99557948	161
chr1	99669150	99669725	162
chr1	107904150	107904484	163
chr1	120375576	120376267	164
chr1	120377859	120378392	165
chr1	120380009	120380617	166
chr1	120381396	120381903	167
chr1	120406640	120407149	168
chr1	121398281	121398874	169
chr1	121399795	121400595	170
chr1	121582802	121583169	171
chr1	122155578	122156329	172
chr1	122164298	122164601	173
chr1	125217690	125218056	174
chr1	128214156	128215116	175
chr1	128547307	128547837	176
chr1	129652877	129653673	177
chr1	129902722	129902965	178
chr1	129965394	129966293	179
chr1	130312960	130313597	180
chr1	131853068	131853950	181
chr1	131887336	131887738	182
chr1	132195518	132196048	183
chr1	132196529	132197197	184
chr1	132404938	132405499	185
chr1	132637637	132638460	186
chr1	133022533	133023546	187
chr1	133343974	133344470	188
chr1	133512963	133513667	189
chr1	133534711	133535251	190
chr1	134263926	134265086	191
chr1	134270663	134271383	192
chr1	134286662	134287202	193
chr1	134687402	134687975	194
chr1	135015244	135015933	195
chr1	135029194	135029593	196
chr1	135029606	135030721	197
chr1	135650663	135651517	198
chr1	135704346	135705215	199
chr1	135712127	135713039	200
chr1	135721557	135722921	201
chr1	135728093	135728533	202
chr1	135740358	135741062	203
chr1	135792175	135793079	204
chr1	135802835	135803418	205
chr1	135847889	135848810	206
chr1	135850497	135851109	207
chr1	135969115	135970393	208
chr1	135973946	135974329	209
chr1	135974478	135975171	210
chr1	135979724	135980308	211
chr1	135989195	135989689	212
chr1	136230928	136231506	213
chr1	136322609	136323539	214
chr1	136357228	136357555	215
chr1	136387777	136388533	216
chr1	136423196	136424048	217
chr1	136477181	136477974	218
chr1	137027640	137028214	219
chr1	137051124	137051639	220
chr1	137101109	137101714	221
chr1	137658172	137658875	222
chr1	137837936	137838766	223
chr1	137911384	137911863	224
chr1	137999393	138000241	225
chr1	138075802	138076783	226
chr1	138080472	138081011	227
chr1	138151580	138152152	228
chr1	138243260	138244157	229
chr1	138326959	138327577	230
chr1	138341350	138341950	231
chr1	141362490	141362928	232
chr1	145571609	145572437	233
chr1	145574775	145575319	234
chr1	145620877	145621448	235
chr1	146622164	146622994	236
chr1	151175676	151176094	237
chr1	152926985	152927514	238
chr1	152943106	152943849	239
chr1	152948553	152949287	240
chr1	153015410	153015962	241
chr1	153024076	153024869	242
chr1	153193826	153194350	243
chr1	153800663	153801297	244
chr1	155132142	155132736	245
chr1	155159991	155160640	246
chr1	155854497	155855034	247
chr1	155880862	155881608	248
chr1	156877815	156878530	249
chr1	156886224	156886842	250
chr1	156944274	156945142	251
chr1	157099680	157099984	252
chr1	157198528	157199075	253
chr1	157235386	157236151	254
chr1	157938821	157939609	255
chr1	158143016	158143627	256
chr1	158152527	158153540	257
chr1	158675096	158675890	258
chr1	158901473	158901877	259
chr1	158985390	158985980	260
chr1	161165747	161166286	261
chr1	161168112	161168853	262
chr1	161991380	161992071	263
chr1	162260932	162261316	264
chr1	162339724	162340285	265
chr1	162724179	162724674	266
chr1	162755543	162756105	267
chr1	163182161	163183395	268
chr1	163198847	163199602	269
chr1	163237113	163237800	270
chr1	163824479	163825277	271
chr1	167558688	167559055	272
chr1	167639741	167640371	273
chr1	167694210	167694667	274
chr1	167699215	167699712	275
chr1	167748274	167749227	276
chr1	167915165	167915898	277
chr1	169177018	169177616	278
chr1	169270090	169270742	279
chr1	169314247	169314799	280
chr1	171967287	171967796	281
chr1	172120407	172120837	282
chr1	172553165	172553539	283
chr1	172775527	172776460	284
chr1	172780713	172781147	285
chr1	172793149	172793487	286
chr1	173027800	173028163	287
chr1	173054441	173055118	288
chr1	173210892	173211492	289
chr1	174294570	174295539	290
chr1	174423700	174424074	291
chr1	174456747	174457438	292
chr1	175263277	175263868	293
chr1	176101098	176102327	294
chr1	176102537	176103162	295
chr1	178751999	178752624	296
chr1	178752965	178753664	297
chr1	180331978	180332541	298
chr1	181481427	181481957	299
chr1	181541167	181541818	300
chr1	181645323	181645740	301
chr1	181645936	181646400	302
chr1	181733891	181734694	303
chr1	181743553	181743861	304
chr1	181765846	181766388	305
chr1	181784214	181785018	306
chr1	181905685	181906345	307
chr1	181961008	181961504	308
chr1	182078596	182079144	309
chr1	182500342	182500781	310
chr1	182748005	182748651	311
chr1	182780684	182781511	312
chr1	182832919	182833592	313
chr1	182836454	182837278	314
chr1	183146257	183147032	315
chr1	183187098	183187939	316
chr1	183264379	183265693	317
chr1	183772460	183772927	318
chr1	184211281	184211828	319
chr1	186468911	186469662	320
chr1	186480989	186481779	321
chr1	187053602	187054329	322
chr1	187278104	187278783	323
chr1	187293288	187294073	324
chr1	187295811	187296971	325
chr1	187339248	187339841	326
chr1	187554881	187555532	327
chr1	190209586	190210205	328
chr1	190211611	190212240	329
chr1	190797018	190797463	330
chr1	192878789	192879713	331
chr1	192913124	192913732	332
chr1	193199023	193199708	333
chr1	193269602	193270121	334
chr1	193274403	193274889	335
chr1	193663105	193663868	336
chr1	193679100	193679923	337
chr1	193698813	193699384	338
chr1	193734904	193735341	339
chr1	193818350	193818927	340
chr1	193915589	193916126	341
chr10	5140015	5140694	342
chr10	5940627	5941031	343
chr10	7457492	7458204	344
chr10	11043143	11043883	345
chr10	11107739	11108207	346
chr10	12532717	12533438	347
chr10	12534121	12534732	348
chr10	12546607	12547073	349
chr10	12580050	12580633	350
chr10	12580845	12581462	351
chr10	12671194	12671607	352
chr10	12682046	12682522	353
chr10	14165545	14166118	354
chr10	15458440	15458928	355
chr10	15479642	15480135	356
chr10	16320414	16321298	357
chr10	17320533	17320987	358
chr10	17438719	17439208	359
chr10	17639676	17640329	360
chr10	19425642	19426160	361
chr10	19605937	19606424	362
chr10	19855431	19855862	363
chr10	19909887	19910498	364
chr10	20032819	20033285	365
chr10	20626707	20627400	366
chr10	20689204	20689713	367
chr10	20916266	20916934	368
chr10	20941172	20941652	369
chr10	20948083	20948888	370
chr10	21098315	21098784	371
chr10	21199135	21199718	372
chr10	21231140	21231594	373
chr10	21232196	21232756	374
chr10	21245274	21245850	375
chr10	21308258	21308630	376
chr10	22446089	22446552	377
chr10	24349073	24349646	378
chr10	24354921	24355529	379
chr10	24451048	24451670	380
chr10	24478274	24478845	381
chr10	24522530	24522964	382
chr10	28286191	28286702	383
chr10	30469363	30470430	384
chr10	30482854	30483584	385
chr10	31050057	31050631	386
chr10	36951740	36952449	387
chr10	36983268	36983786	388
chr10	37000173	37000617	389
chr10	39844703	39845490	390
chr10	39851257	39852298	391
chr10	39853403	39853836	392
chr10	39860756	39861634	393
chr10	39993600	39994231	394
chr10	39995886	39996311	395
chr10	40171326	40172401	396
chr10	40564293	40565282	397
chr10	40726463	40726972	398
chr10	40909220	40909611	399
chr10	40924430	40925516	400
chr10	40928540	40929631	401
chr10	41632020	41632647	402
chr10	41963831	41964768	403
chr10	41966790	41967457	404
chr10	41984736	41985387	405
chr10	42240510	42241083	406
chr10	42253912	42254370	407
chr10	42257160	42257980	408
chr10	43010320	43010889	409
chr10	43329157	43329838	410
chr10	43350409	43350989	411
chr10	43511552	43511935	412
chr10	44077080	44077437	413
chr10	44849827	44850234	414
chr10	45119555	45120060	415
chr10	45303840	45304678	416
chr10	47173263	47173851	417
chr10	57694098	57695851	418
chr10	57817183	57817809	419
chr10	57874947	57875541	420
chr10	57908497	57908832	421
chr10	58810801	58811475	422
chr10	59263550	59264058	423
chr10	59336385	59336748	424
chr10	59541076	59541747	425
chr10	61795199	61795816	426
chr10	61805252	61805820	427
chr10	66645762	66646200	428
chr10	66772157	66772480	429
chr10	66782123	66782395	430
chr10	69589711	69590656	431
chr10	69657720	69658194	432
chr10	72139413	72139810	433
chr10	74735591	74736226	434
chr10	74978512	74979038	435
chr10	75159385	75160415	436
chr10	75168671	75169188	437
chr10	75169199	75169872	438
chr10	75225049	75225780	439
chr10	75401001	75401488	440
chr10	75908807	75909500	441
chr10	75950943	75951344	442
chr10	76597121	76597740	443
chr10	76621656	76622176	444
chr10	76622227	76622751	445
chr10	76678311	76678932	446
chr10	76683723	76684345	447
chr10	76687178	76687698	448
chr10	76688019	76688546	449
chr10	76695173	76695557	450
chr10	76993836	76994518	451
chr10	77024201	77024734	452
chr10	77027663	77028193	453
chr10	77470766	77471309	454
chr10	77709348	77710148	455
chr10	77829552	77830107	456
chr10	77861947	77862583	457
chr10	79168419	79169412	458
chr10	79175067	79175800	459
chr10	79377009	79377711	460
chr10	79533682	79534562	461
chr10	79543757	79544316	462
chr10	79565626	79566274	463
chr10	79580000	79580578	464
chr10	79586510	79587474	465
chr10	79656546	79657192	466
chr10	79705329	79705850	467
chr10	79726915	79727435	468
chr10	79732646	79734007	469
chr10	79734568	79735174	470
chr10	79794655	79795422	471
chr10	79806974	79807677	472
chr10	79807686	79808282	473
chr10	79847311	79847978	474
chr10	79884278	79884977	475
chr10	79916416	79916796	476
chr10	79938272	79938587	477
chr10	80009655	80010207	478
chr10	80016085	80016717	479
chr10	80035098	80035690	480
chr10	80140654	80141236	481
chr10	80160286	80161290	482
chr10	80281210	80282495	483
chr10	80321044	80321616	484
chr10	80342705	80343392	485
chr10	80558041	80558548	486
chr10	80569065	80569601	487
chr10	80825092	80825809	488
chr10	80844471	80845473	489
chr10	80960273	80960898	490
chr10	80981948	80982515	491
chr10	82129233	82129667	492
chr10	82268072	82268686	493
chr10	82424726	82425307	494
chr10	82456896	82457440	495
chr10	82482018	82482833	496
chr10	82542844	82543463	497
chr10	82579423	82580005	498
chr10	82824307	82824759	499
chr10	82847683	82848119	500
chr10	83107424	83107956	501
chr10	83417128	83417475	502
chr10	84038523	84039357	503
chr10	84488505	84489116	504
chr10	85488891	85489531	505
chr10	85515762	85516339	506
chr10	86241038	86241371	507
chr10	87848439	87849089	508
chr10	88555033	88555780	509
chr10	89133082	89133510	510
chr10	89254436	89255127	511
chr10	92606016	92606817	512
chr10	93338567	93338946	513
chr10	93348654	93349298	514
chr10	93353622	93354258	515
chr10	93535640	93535997	516
chr10	93585307	93585846	517
chr10	94375206	94375686	518
chr10	94387049	94387634	519
chr10	94394295	94395394	520
chr10	94400887	94401277	521
chr10	98087228	98087852	522
chr10	98368528	98369151	523
chr10	104854958	104855469	524
chr10	107610073	107610659	525
chr10	108019253	108019848	526
chr10	109984193	109984578	527
chr10	110428881	110429427	528
chr10	110659645	110660018	529
chr10	110952399	110952991	530
chr10	111012904	111013451	531
chr10	111032250	111033324	532
chr10	111091978	111092427	533
chr10	111105595	111106324	534
chr10	111106594	111107189	535
chr10	113166545	113166944	536
chr10	114592794	114593197	537
chr10	115201113	115201607	538
chr10	115980150	115980613	539
chr10	116534236	116535146	540
chr10	116543101	116543855	541
chr10	117169156	117169731	542
chr10	117501863	117502409	543
chr10	118502508	118502965	544
chr10	118523421	118524618	545
chr10	118551417	118552271	546
chr10	119597507	119598065	547
chr10	119606152	119606525	548
chr10	120212159	120212902	549
chr10	121005924	121006848	550
chr10	122529326	122529812	551
chr10	122632737	122633295	552
chr10	126561862	126562567	553
chr10	126572522	126573074	554
chr10	126627409	126627833	555
chr10	126640013	126640529	556
chr10	126642283	126642861	557
chr10	126728928	126729521	558
chr10	126851869	126852239	559
chr10	126958585	126959317	560
chr10	127007401	127007794	561
chr10	127175603	127176117	562
chr10	127315586	127316044	563
chr10	127526918	127527322	564
chr10	127624290	127624750	565
chr10	127986193	127986539	566
chr10	128445916	128446708	567
chr11	2999909	3005023	568
chr11	4055644	4056001	569
chr11	4192127	4192551	570
chr11	4443080	4443834	571
chr11	4453566	4454003	572
chr11	4476143	4476830	573
chr11	4559820	4560131	574
chr11	4577114	4577794	575
chr11	4866718	4867330	576
chr11	4867360	4868052	577
chr11	4902735	4903428	578
chr11	4909124	4909811	579
chr11	4966973	4967451	580
chr11	5002492	5002819	581
chr11	5068274	5070121	582
chr11	5456387	5456831	583
chr11	5473741	5474376	584
chr11	6495259	6495836	585
chr11	6499262	6499666	586
chr11	6499692	6500280	587
chr11	8870281	8870929	588
chr11	11628134	11628644	589
chr11	11628931	11629808	590
chr11	11633013	11633848	591
chr11	11711864	11712393	592
chr11	11735255	11735682	593
chr11	11736803	11737167	594
chr11	11784815	11785302	595
chr11	16402992	16403752	596
chr11	16904708	16905355	597
chr11	17136405	17136983	598
chr11	19122377	19122875	599
chr11	20003877	20004505	600
chr11	20130909	20131662	601
chr11	20535891	20536544	602
chr11	21005451	21005777	603
chr11	21978925	21979264	604
chr11	22693504	22694119	605
chr11	22709746	22710386	606
chr11	22723948	22724469	607
chr11	22742797	22743300	608
chr11	22746787	22747445	609
chr11	22813551	22814258	610
chr11	22871842	22872426	611
chr11	23993994	23994533	612
chr11	24029401	24030453	613
chr11	24999785	25000299	614
chr11	29545328	29545852	615
chr11	29715244	29715714	616
chr11	30065736	30066791	617
chr11	30514024	30514826	618
chr11	31712121	31712742	619
chr11	31731090	31732236	620
chr11	31743392	31744530	621
chr11	31745096	31745730	622
chr11	31761049	31761694	623
chr11	31791703	31792107	624
chr11	32100091	32100760	625
chr11	32145196	32146357	626
chr11	32150587	32151471	627
chr11	32155841	32156815	628
chr11	32164908	32165674	629
chr11	32168746	32169528	630
chr11	43541254	43541726	631
chr11	44282977	44283385	632
chr11	44322182	44322990	633
chr11	44325427	44326016	634
chr11	44342490	44343186	635
chr11	45618653	45619607	636
chr11	45663441	45663775	637
chr11	45668719	45669447	638
chr11	45669565	45670204	639
chr11	45693536	45694000	640
chr11	45719420	45720232	641
chr11	45891188	45891666	642
chr11	46191584	46192085	643
chr11	46255322	46255747	644
chr11	46268024	46268804	645
chr11	48686801	48687752	646
chr11	48901512	48902268	647
chr11	49464727	49465492	648
chr11	49579039	49579624	649
chr11	49595434	49595882	650
chr11	49624449	49625459	651
chr11	49686186	49686803	652
chr11	49795122	49795618	653
chr11	49798586	49798934	654
chr11	50038190	50038762	655
chr11	50137326	50137825	656
chr11	50190678	50191576	657
chr11	51357803	51358345	658
chr11	51928930	51929367	659
chr11	52158759	52159383	660
chr11	52172905	52173772	661
chr11	52989453	52989995	662
chr11	53107790	53108346	663
chr11	53294582	53295131	664
chr11	53422624	53423188	665
chr11	53432864	53433348	666
chr11	53471336	53471728	667
chr11	53818060	53818677	668
chr11	53839796	53840587	669
chr11	54336509	54337145	670
chr11	54411284	54411804	671
chr11	54604730	54605289	672
chr11	55052925	55053516	673
chr11	55284749	55285394	674
chr11	57464978	57465599	675
chr11	57467133	57467518	676
chr11	57468251	57468813	677
chr11	57625692	57626197	678
chr11	57766009	57766485	679
chr11	57767664	57768612	680
chr11	57773279	57773844	681
chr11	57797328	57797973	682
chr11	58012877	58013406	683
chr11	58028172	58028844	684
chr11	58030255	58030730	685
chr11	58138054	58138687	686
chr11	58166388	58167192	687
chr11	58401291	58401667	688
chr11	58454543	58455072	689
chr11	58455106	58455628	690
chr11	58731044	58731564	691
chr11	58896474	58897048	692
chr11	58977110	58977641	693
chr11	58977749	58978555	694
chr11	59074367	59075082	695
chr11	59533642	59534100	696
chr11	59973289	59973972	697
chr11	60022157	60022576	698
chr11	60093798	60094313	699
chr11	60588293	60589068	700
chr11	60617739	60618293	701
chr11	60727353	60727971	702
chr11	60735577	60736173	703
chr11	60888772	60889367	704
chr11	61770875	61771459	705
chr11	61773437	61774194	706
chr11	61961939	61962628	707
chr11	62279804	62280527	708
chr11	62390146	62390688	709
chr11	64614722	64615319	710
chr11	64744514	64745025	711
chr11	65463268	65464062	712
chr11	68646237	68646710	713
chr11	68669486	68669957	714
chr11	68825759	68826099	715
chr11	68902654	68903263	716
chr11	69185071	69185710	717
chr11	69186647	69187160	718
chr11	69399060	69399776	719
chr11	69421947	69422353	720
chr11	69537933	69538791	721
chr11	69667404	69668104	722
chr11	69692331	69692924	723
chr11	69700207	69701006	724
chr11	69729467	69730342	725
chr11	69759754	69760402	726
chr11	70034303	70035825	727
chr11	70384078	70384675	728
chr11	70452158	70452883	729
chr11	70784250	70784925	730
chr11	72228614	72229155	731
chr11	72280426	72281031	732
chr11	72288816	72289428	733
chr11	72295276	72296391	734
chr11	72502460	72503155	735
chr11	72869677	72870115	736
chr11	72934120	72934655	737
chr11	74350789	74351307	738
chr11	74360380	74360921	739
chr11	74390433	74391145	740
chr11	74487132	74487567	741
chr11	75048067	75048453	742
chr11	75082654	75083168	743
chr11	75083548	75084279	744
chr11	75127214	75127951	745
chr11	75136691	75137043	746
chr11	75263150	75263657	747
chr11	75348582	75349139	748
chr11	75740329	75741007	749
chr11	76652035	76652444	750
chr11	77227904	77228396	751
chr11	77236866	77237466	752
chr11	77327892	77328293	753
chr11	77577601	77578121	754
chr11	77583822	77584364	755
chr11	77585568	77586206	756
chr11	77879191	77880031	757
chr11	77882879	77883715	758
chr11	77989308	77990001	759
chr11	78158039	78158478	760
chr11	78358819	78359533	761
chr11	78585314	78586003	762
chr11	78645673	78646914	763
chr11	79036056	79036598	764
chr11	79366058	79366624	765
chr11	79775693	79776189	766
chr11	79894646	79895352	767
chr11	82659306	82660083	768
chr11	82660817	82661681	769
chr11	82676046	82676578	770
chr11	83047006	83047596	771
chr11	83076048	83076724	772
chr11	83099727	83100752	773
chr11	83193096	83194065	774
chr11	84162267	84162814	775
chr11	84164426	84165176	776
chr11	84226626	84226958	777
chr11	84514663	84515374	778
chr11	84515399	84515788	779
chr11	84635917	84636455	780
chr11	84636931	84637797	781
chr11	84686553	84687023	782
chr11	84920728	84921173	783
chr11	84929895	84930506	784
chr11	84983627	84984061	785
chr11	85063912	85064427	786
chr11	85111363	85111909	787
chr11	85113312	85113910	788
chr11	85152821	85153338	789
chr11	85312488	85312959	790
chr11	85457366	85457755	791
chr11	86167577	86167908	792
chr11	86400220	86400815	793
chr11	86423552	86424352	794
chr11	86440116	86440795	795
chr11	86476854	86477626	796
chr11	86488932	86489396	797
chr11	86555865	86556775	798
chr11	86776485	86777110	799
chr11	86846040	86846656	800
chr11	86860241	86861125	801
chr11	86877851	86878506	802
chr11	87181483	87182282	803
chr11	87256613	87257430	804
chr11	87262076	87262482	805
chr11	87284752	87285181	806
chr11	87517090	87517592	807
chr11	87539570	87540322	808
chr11	87543036	87543653	809
chr11	87563375	87564327	810
chr11	87567277	87568030	811
chr11	88180901	88181329	812
chr11	88386099	88386625	813
chr11	88464682	88465183	814
chr11	88465881	88466926	815
chr11	88878681	88879267	816
chr11	90525610	90526210	817
chr11	90537007	90537495	818
chr11	90588389	90589294	819
chr11	94050663	94051332	820
chr11	94091626	94092031	821
chr11	94095520	94096151	822
chr11	94151223	94151913	823
chr11	94195496	94196201	824
chr11	94212220	94212836	825
chr11	94840814	94841617	826
chr11	94858780	94859480	827
chr11	94873039	94874270	828
chr11	95194893	95195782	829
chr11	95200815	95202005	830
chr11	95217466	95218800	831
chr11	95568423	95569021	832
chr11	95574788	95575223	833
chr11	95661713	95662243	834
chr11	95669456	95670374	835
chr11	95696358	95696811	836
chr11	95721225	95721916	837
chr11	95843009	95843609	838
chr11	96778699	96779305	839
chr11	96779483	96779756	840
chr11	96787688	96788378	841
chr11	96802210	96802881	842
chr11	96803168	96803850	843
chr11	96806162	96806712	844
chr11	96808962	96809940	845
chr11	96817225	96817795	846
chr11	97108056	97108484	847
chr11	97226163	97226804	848
chr11	97285646	97286072	849
chr11	97289648	97290328	850
chr11	97302959	97303422	851
chr11	97306983	97308018	852
chr11	97793563	97794015	853
chr11	98253860	98254298	854
chr11	98254393	98255110	855
chr11	98441348	98442371	856
chr11	98443900	98445047	857
chr11	98449064	98449679	858
chr11	98533173	98533786	859
chr11	98604922	98605381	860
chr11	98657724	98658186	861
chr11	98682279	98682718	862
chr11	98765641	98767477	863
chr11	98772587	98773383	864
chr11	98778578	98779447	865
chr11	100082043	100082371	866
chr11	100326555	100327115	867
chr11	100583352	100583985	868
chr11	100752785	100753294	869
chr11	100870980	100872199	870
chr11	100924776	100925587	871
chr11	101050903	101051862	872
chr11	101060828	101061280	873
chr11	101121168	101121846	874
chr11	101176688	101177388	875
chr11	101313341	101313767	876
chr11	101345394	101346033	877
chr11	101346099	101346634	878
chr11	101346660	101347687	879
chr11	101558520	101558922	880
chr11	101613203	101613754	881
chr11	101949691	101950133	882
chr11	101950301	101950904	883
chr11	102149479	102149973	884
chr11	102224771	102225712	885
chr11	102226133	102226978	886
chr11	102229516	102230154	887
chr11	102234423	102234822	888
chr11	102235998	102237124	889
chr11	102331211	102331824	890
chr11	102757181	102757630	891
chr11	102782376	102782714	892
chr11	102997246	102997916	893
chr11	103261370	103261886	894
chr11	103713917	103714270	895
chr11	103934003	103934558	896
chr11	104153936	104155166	897
chr11	104178985	104179452	898
chr11	104180593	104181126	899
chr11	104328923	104329395	900
chr11	104472711	104473410	901
chr11	104479825	104480636	902
chr11	104483178	104483845	903
chr11	104522314	104522777	904
chr11	104890295	104890783	905
chr11	105005763	105006181	906
chr11	105058105	105058525	907
chr11	105227066	105227893	908
chr11	105915905	105916288	909
chr11	105918032	105918754	910
chr11	106039350	106040218	911
chr11	106312603	106312926	912
chr11	106346933	106347244	913
chr11	106459536	106460045	914
chr11	106920860	106921390	915
chr11	107018151	107018803	916
chr11	107258854	107259552	917
chr11	107269113	107269524	918
chr11	107329353	107330005	919
chr11	108107326	108108077	920
chr11	108872681	108873683	921
chr11	109220442	109221319	922
chr11	109410806	109411759	923
chr11	109418549	109419151	924
chr11	109448827	109449359	925
chr11	109517648	109518027	926
chr11	111548840	111549473	927
chr11	113542125	113542813	928
chr11	113576462	113576897	929
chr11	113610923	113611437	930
chr11	113660217	113660808	931
chr11	115369159	115369826	932
chr11	115372295	115373054	933
chr11	115578914	115579512	934
chr11	115666169	115666891	935
chr11	115692794	115693365	936
chr11	115700192	115700754	937
chr11	115703494	115704137	938
chr11	115762853	115763406	939
chr11	115764585	115765042	940
chr11	115772209	115773009	941
chr11	115876042	115876699	942
chr11	115918843	115919214	943
chr11	115938121	115938587	944
chr11	115949599	115950538	945
chr11	115998912	115999407	946
chr11	116120771	116121140	947
chr11	116169218	116169688	948
chr11	116170994	116171387	949
chr11	116230898	116231487	950
chr11	116291968	116292507	951
chr11	116367840	116368333	952
chr11	116395060	116395682	953
chr11	116397824	116398507	954
chr11	116399368	116399952	955
chr11	116410384	116411125	956
chr11	116433094	116433672	957
chr11	116434503	116435033	958
chr11	116441190	116441735	959
chr11	116450571	116450984	960
chr11	116606294	116608153	961
chr11	116888883	116889309	962
chr11	116890329	116890720	963
chr11	116942311	116942854	964
chr11	116975528	116976252	965
chr11	117197498	117197875	966
chr11	117642051	117642488	967
chr11	117658361	117659451	968
chr11	117690025	117691179	969
chr11	117699709	117700547	970
chr11	117835684	117836140	971
chr11	117861734	117862392	972
chr11	119215908	119216588	973
chr11	119518688	119519911	974
chr11	119998057	119998594	975
chr11	120160750	120161435	976
chr11	120164795	120165293	977
chr11	120177379	120177796	978
chr11	120201447	120202001	979
chr11	120266972	120267772	980
chr11	120449876	120450284	981
chr11	120478098	120478546	982
chr11	120761825	120762619	983
chr11	120813343	120813676	984
chr11	120841539	120842332	985
chr11	121100902	121101494	986
chr11	121294437	121295272	987
chr11	121409085	121409735	988
chr11	121410271	121411397	989
chr11	121420879	121421450	990
chr12	3285482	3286021	991
chr12	3295979	3296537	992
chr12	4686606	4687344	993
chr12	4722276	4722749	994
chr12	4760012	4760395	995
chr12	4879353	4880504	996
chr12	8590871	8591397	997
chr12	8929707	8930456	998
chr12	17027728	17028236	999
chr12	17512427	17513459	1000
chr12	17544690	17545376	1001
chr12	17607946	17608494	1002
chr12	21308108	21308694	1003
chr12	21381595	21381921	1004
chr12	21994945	21995321	1005
chr12	25328899	25329389	1006
chr12	25336603	25337081	1007
chr12	25560636	25561298	1008
chr12	25565191	25565753	1009
chr12	25574480	25575158	1010
chr12	25577132	25578026	1011
chr12	25615508	25616078	1012
chr12	25670105	25670461	1013
chr12	29222002	29222329	1014
chr12	29262868	29263432	1015
chr12	29301897	29302744	1016
chr12	29307862	29308422	1017
chr12	29489318	29490664	1018
chr12	29494755	29495241	1019
chr12	29502832	29503567	1020
chr12	31593348	31593860	1021
chr12	31702767	31703193	1022
chr12	32548047	32548476	1023
chr12	32658306	32658763	1024
chr12	32734927	32735442	1025
chr12	32789105	32789952	1026
chr12	32795622	32796215	1027
chr12	32807761	32809247	1028
chr12	32827781	32828605	1029
chr12	33905219	33906138	1030
chr12	34002623	34003256	1031
chr12	34019577	34020597	1032
chr12	36862527	36863019	1033
chr12	40753973	40754549	1034
chr12	45298794	45299314	1035
chr12	47710819	47711411	1036
chr12	52501593	52502504	1037
chr12	52668261	52668678	1038
chr12	52800654	52801419	1039
chr12	52930795	52931310	1040
chr12	52942999	52943487	1041
chr12	55809782	55810201	1042
chr12	55811119	55811760	1043
chr12	55839095	55839861	1044
chr12	55840709	55841138	1045
chr12	56085541	56086022	1046
chr12	56152632	56153442	1047
chr12	56154134	56154659	1048
chr12	56313896	56314502	1049
chr12	58298497	58299143	1050
chr12	60324904	60325334	1051
chr12	66068862	66069562	1052
chr12	70260146	70260748	1053
chr12	70272300	70272708	1054
chr12	70394514	70395548	1055
chr12	70462073	70462665	1056
chr12	70858438	70859328	1057
chr12	70859774	70860196	1058
chr12	70860304	70861138	1059
chr12	70868631	70869265	1060
chr12	70884430	70885171	1061
chr12	70958501	70959002	1062
chr12	70959689	70960383	1063
chr12	71552996	71553687	1064
chr12	72153544	72154019	1065
chr12	72265343	72265901	1066
chr12	72930995	72931693	1067
chr12	73033604	73034332	1068
chr12	73072109	73072481	1069
chr12	73079816	73080417	1070
chr12	73881020	73881653	1071
chr12	73891423	73892116	1072
chr12	74298219	74298881	1073
chr12	76605936	76606331	1074
chr12	76623306	76623898	1075
chr12	77419485	77420350	1076
chr12	77476479	77476911	1077
chr12	77676919	77677596	1078
chr12	77771293	77772412	1079
chr12	77774547	77775477	1080
chr12	77810814	77811223	1081
chr12	78010019	78010715	1082
chr12	78011239	78011799	1083
chr12	78157681	78158287	1084
chr12	78325875	78326366	1085
chr12	78340596	78341047	1086
chr12	80011522	80012255	1087
chr12	80713224	80714462	1088
chr12	80833535	80834119	1089
chr12	80928160	80928532	1090
chr12	80939048	80939470	1091
chr12	81089147	81090015	1092
chr12	81188974	81189511	1093
chr12	81218381	81218881	1094
chr12	81486201	81486703	1095
chr12	81784381	81784963	1096
chr12	81878942	81880005	1097
chr12	81893184	81893487	1098
chr12	81913100	81913930	1099
chr12	81918830	81919281	1100
chr12	82044284	82044856	1101
chr12	82298278	82299007	1102
chr12	83297068	83297748	1103
chr12	83334165	83334734	1104
chr12	84173911	84175203	1105
chr12	84192900	84193335	1106
chr12	84199817	84200427	1107
chr12	84213677	84214340	1108
chr12	84711209	84711603	1109
chr12	84716241	84717078	1110
chr12	84765609	84766196	1111
chr12	84820034	84820466	1112
chr12	84858437	84859029	1113
chr12	85491796	85492449	1114
chr12	85516371	85517200	1115
chr12	85544682	85546225	1116
chr12	86159914	86160721	1117
chr12	86195105	86195989	1118
chr12	86285013	86285503	1119
chr12	86454797	86455367	1120
chr12	86622000	86622582	1121
chr12	86724263	86724637	1122
chr12	88141648	88142376	1123
chr12	88156953	88157678	1124
chr12	88175210	88175748	1125
chr12	88235381	88235893	1126
chr12	88759734	88760253	1127
chr12	89456423	89457018	1128
chr12	89637132	89637769	1129
chr12	90222271	90223529	1130
chr12	92534115	92534799	1131
chr12	92984098	92984819	1132
chr12	97434017	97434591	1133
chr12	98299344	98300128	1134
chr12	100569831	100570273	1135
chr12	101450514	101451012	1136
chr12	101629907	101630551	1137
chr12	102193772	102195082	1138
chr12	102196574	102197946	1139
chr12	102248174	102248799	1140
chr12	102263513	102264292	1141
chr12	103216321	103216767	1142
chr12	103658664	103659367	1143
chr12	103664396	103664971	1144
chr12	104631537	104632408	1145
chr12	106249069	106250453	1146
chr12	106263670	106264239	1147
chr12	106264348	106264943	1148
chr12	106265511	106266420	1149
chr12	106269192	106269730	1150
chr12	106272341	106273246	1151
chr12	106277010	106278303	1152
chr12	106279084	106279659	1153
chr12	106962688	106963278	1154
chr12	106997801	106998915	1155
chr12	107180095	107180779	1156
chr12	107181266	107181761	1157
chr12	109905344	109905660	1158
chr12	112212263	112213293	1159
chr12	112673212	112673785	1160
chr12	112681393	112682216	1161
chr12	112754876	112755644	1162
chr12	112755819	112757114	1163
chr12	112773243	112773927	1164
chr12	112796686	112797371	1165
chr12	112852684	112853064	1166
chr12	112992842	112993268	1167
chr12	113146623	113147065	1168
chr12	113161318	113161757	1169
chr12	113183144	113183749	1170
chr12	113826257	113826896	1171
chr12	113837350	113837726	1172
chr12	114269084	114269600	1173
chr12	114280599	114281249	1174
chr12	114345454	114346297	1175
chr13	6549428	6550015	1176
chr13	6641596	6642120	1177
chr13	8608206	8608728	1178
chr13	8631288	8631803	1179
chr13	8848454	8849127	1180
chr13	8940402	8940894	1181
chr13	8943092	8943563	1182
chr13	8955910	8956524	1183
chr13	8958556	8959359	1184
chr13	8964371	8965015	1185
chr13	9010925	9011172	1186
chr13	9119886	9120593	1187
chr13	9759413	9759913	1188
chr13	11928826	11929474	1189
chr13	12594929	12595378	1190
chr13	14234557	14235156	1191
chr13	14534485	14535032	1192
chr13	14607327	14607878	1193
chr13	14614203	14614691	1194
chr13	14634853	14635762	1195
chr13	19270094	19270661	1196
chr13	21510594	21511287	1197
chr13	21858354	21858851	1198
chr13	23550836	23551869	1199
chr13	23654717	23655332	1200
chr13	23687636	23688460	1201
chr13	27297845	27298103	1202
chr13	29847999	29848371	1203
chr13	32237695	32238226	1204
chr13	32325807	32326354	1205
chr13	33085355	33085719	1206
chr13	33661136	33661807	1207
chr13	34057015	34057649	1208
chr13	34192344	34193465	1209
chr13	34210550	34211097	1210
chr13	34345627	34346035	1211
chr13	34362691	34363241	1212
chr13	34404121	34404603	1213
chr13	34421309	34422002	1214
chr13	34424466	34425151	1215
chr13	34919805	34920515	1216
chr13	35706814	35707730	1217
chr13	35769016	35770061	1218
chr13	35899339	35899921	1219
chr13	36148632	36149442	1220
chr13	36178362	36179102	1221
chr13	36188536	36189031	1222
chr13	37601114	37601808	1223
chr13	37851790	37852374	1224
chr13	37948336	37949087	1225
chr13	37964845	37965465	1226
chr13	38050257	38050867	1227
chr13	38056908	38057420	1228
chr13	41113176	41113862	1229
chr13	41115688	41116475	1230
chr13	41344492	41344922	1231
chr13	43287047	43287638	1232
chr13	43288435	43289076	1233
chr13	43355927	43356589	1234
chr13	45499368	45500139	1235
chr13	45500713	45501304	1236
chr13	45501569	45502289	1237
chr13	45550995	45551315	1238
chr13	45607274	45608106	1239
chr13	45622473	45623616	1240
chr13	45641216	45641801	1241
chr13	45642229	45642699	1242
chr13	45944728	45945633	1243
chr13	45967509	45967946	1244
chr13	47204445	47205181	1245
chr13	47207083	47207498	1246
chr13	47207508	47207782	1247
chr13	47208032	47208985	1248
chr13	47211352	47211920	1249
chr13	47289993	47290438	1250
chr13	48940683	48941061	1251
chr13	48948907	48949349	1252
chr13	48985665	48986052	1253
chr13	49283258	49283623	1254
chr13	49439897	49440417	1255
chr13	49444694	49445165	1256
chr13	49488905	49489449	1257
chr13	49656175	49656753	1258
chr13	49666621	49667342	1259
chr13	51216490	51217103	1260
chr13	51833102	51833848	1261
chr13	51843386	51843935	1262
chr13	51936912	51937646	1263
chr13	51943782	51944560	1264
chr13	52071275	52072054	1265
chr13	54781679	54782392	1266
chr13	55207474	55208033	1267
chr13	55291509	55292173	1268
chr13	55547798	55548275	1269
chr13	55646027	55646601	1270
chr13	55833513	55833989	1271
chr13	58617674	58618351	1272
chr13	58622969	58623495	1273
chr13	58869455	58870030	1274
chr13	59744149	59744619	1275
chr13	59840807	59841105	1276
chr13	59871178	59872259	1277
chr13	59896906	59898128	1278
chr13	59915506	59916140	1279
chr13	62396463	62397055	1280
chr13	64018712	64019209	1281
chr13	67570086	67570923	1282
chr13	69280634	69280926	1283
chr13	69645144	69645589	1284
chr13	74600011	74600662	1285
chr13	74665779	74668262	1286
chr13	74873297	74873812	1287
chr13	75504043	75504998	1288
chr13	75908772	75909319	1289
chr13	76003045	76003768	1290
chr13	76372495	76372828	1291
chr13	77403812	77404130	1292
chr13	81781518	81782114	1293
chr13	81829352	81829942	1294
chr13	83159683	83160345	1295
chr13	83250396	83250952	1296
chr13	83483365	83484085	1297
chr13	84787474	84788108	1298
chr13	90028645	90029165	1299
chr13	91029717	91030186	1300
chr13	91078700	91079337	1301
chr13	91307120	91307587	1302
chr13	91324793	91325352	1303
chr13	91596152	91596806	1304
chr13	91597327	91598114	1305
chr13	91616259	91616695	1306
chr13	91649162	91649450	1307
chr13	93362592	93363517	1308
chr13	94150261	94150817	1309
chr13	94151214	94151797	1310
chr13	94158346	94159198	1311
chr13	94197998	94198481	1312
chr13	94710924	94711327	1313
chr13	95283298	95283787	1314
chr13	95755205	95755841	1315
chr13	96449338	96449900	1316
chr13	96734955	96735536	1317
chr13	97467626	97468307	1318
chr13	97777746	97778231	1319
chr13	98222904	98223505	1320
chr13	98231799	98232514	1321
chr13	98450122	98450699	1322
chr13	98513009	98513857	1323
chr13	98548433	98549442	1324
chr13	99579943	99580539	1325
chr13	99789828	99790241	1326
chr13	100524096	100524711	1327
chr13	101269476	101270097	1328
chr13	101281789	101282340	1329
chr13	101485268	101485853	1330
chr13	101494857	101495608	1331
chr13	101513524	101514084	1332
chr13	101546873	101547969	1333
chr13	102315593	102316440	1334
chr13	102320944	102321615	1335
chr13	102322338	102322819	1336
chr13	102343021	102343563	1337
chr13	102381560	102382152	1338
chr13	102463934	102464329	1339
chr13	103640702	103641303	1340
chr13	103996490	103997141	1341
chr13	104007353	104007997	1342
chr13	104010766	104011093	1343
chr13	104525339	104525910	1344
chr13	106023299	106023766	1345
chr13	107682956	107683973	1346
chr13	107853397	107854111	1347
chr13	107890612	107891671	1348
chr13	108367223	108368177	1349
chr13	108409324	108410056	1350
chr13	109105667	109106352	1351
chr13	110441944	110442342	1352
chr13	110697742	110698424	1353
chr13	112338513	112338933	1354
chr13	112474205	112474875	1355
chr13	112567992	112568495	1356
chr13	112660183	112660661	1357
chr13	112730800	112731502	1358
chr13	114649196	114649616	1359
chr13	115094090	115094411	1360
chr13	119418401	119418799	1361
chr13	120021009	120021687	1362
chr14	4117859	4118296	1363
chr14	8722264	8722863	1364
chr14	11879599	11880466	1365
chr14	18532792	18533228	1366
chr14	19071766	19072334	1367
chr14	21364093	21364663	1368
chr14	21418668	21419249	1369
chr14	21552246	21552991	1370
chr14	21757441	21757917	1371
chr14	21893082	21894369	1372
chr14	22368267	22368883	1373
chr14	22419932	22420370	1374
chr14	22481408	22482062	1375
chr14	22515572	22516158	1376
chr14	22577520	22578255	1377
chr14	22642107	22642847	1378
chr14	22662173	22662663	1379
chr14	22669413	22670123	1380
chr14	27266426	27267099	1381
chr14	27406536	27407154	1382
chr14	27414549	27415240	1383
chr14	31328967	31329569	1384
chr14	31374929	31375634	1385
chr14	31819894	31820608	1386
chr14	31892424	31893113	1387
chr14	31923888	31924416	1388
chr14	31945127	31945734	1389
chr14	32018038	32018484	1390
chr14	32020173	32020704	1391
chr14	32177798	32178166	1392
chr14	32309223	32309941	1393
chr14	32929742	32930176	1394
chr14	32959175	32960003	1395
chr14	32974203	32974840	1396
chr14	32981785	32982643	1397
chr14	33321299	33321821	1398
chr14	33667193	33667561	1399
chr14	35473453	35474558	1400
chr14	35474606	35475196	1401
chr14	41498072	41498320	1402
chr14	41729020	41729619	1403
chr14	41775577	41775992	1404
chr14	41820065	41820661	1405
chr14	46273354	46273959	1406
chr14	47216536	47216986	1407
chr14	47853291	47854100	1408
chr14	47860201	47860752	1409
chr14	48094380	48094907	1410
chr14	48141748	48142573	1411
chr14	48153046	48153849	1412
chr14	48253936	48254790	1413
chr14	49157686	49158312	1414
chr14	49199921	49200606	1415
chr14	49669057	49669643	1416
chr14	51749784	51750559	1417
chr14	52605685	52606360	1418
chr14	52641203	52641766	1419
chr14	52643181	52643730	1420
chr14	54879352	54879843	1421
chr14	55045369	55045793	1422
chr14	55221218	55221550	1423
chr14	55221820	55222154	1424
chr14	55324164	55325329	1425
chr14	55333506	55334024	1426
chr14	55396764	55397271	1427
chr14	55406982	55407593	1428
chr14	56177846	56178416	1429
chr14	56233427	56233911	1430
chr14	58453895	58454492	1431
chr14	60233055	60233401	1432
chr14	63496818	63497838	1433
chr14	63728910	63729734	1434
chr14	63742965	63743744	1435
chr14	63799482	63800028	1436
chr14	63802966	63803550	1437
chr14	64487402	64487968	1438
chr14	64527378	64527765	1439
chr14	65665027	65665422	1440
chr14	65721198	65721936	1441
chr14	65763594	65764198	1442
chr14	65764527	65765098	1443
chr14	65766714	65767268	1444
chr14	66709295	66709834	1445
chr14	66884502	66885635	1446
chr14	67120108	67120922	1447
chr14	67120946	67121697	1448
chr14	67181458	67181938	1449
chr14	67618003	67619115	1450
chr14	69885376	69885849	1451
chr14	69894167	69894770	1452
chr14	69919121	69919616	1453
chr14	69922592	69923552	1454
chr14	69935941	69937195	1455
chr14	69937793	69938253	1456
chr14	69939709	69940593	1457
chr14	70506778	70507211	1458
chr14	70865720	70866632	1459
chr14	70945682	70946001	1460
chr14	70971656	70972305	1461
chr14	70975021	70976045	1462
chr14	71021169	71021662	1463
chr14	71023649	71024262	1464
chr14	71112596	71113343	1465
chr14	71161527	71162123	1466
chr14	73523480	73524022	1467
chr14	73713083	73713834	1468
chr14	73785196	73785642	1469
chr14	73798350	73799010	1470
chr14	73999462	74000310	1471
chr14	75072269	75072786	1472
chr14	76148717	76149524	1473
chr14	76236791	76237366	1474
chr14	76931946	76932502	1475
chr14	76968998	76969484	1476
chr14	79278237	79278751	1477
chr14	79280701	79281183	1478
chr14	79713221	79713652	1479
chr14	79881433	79882095	1480
chr14	79886089	79887087	1481
chr14	79900528	79900937	1482
chr14	79905935	79906508	1483
chr14	79929748	79930481	1484
chr14	79933035	79933725	1485
chr14	79937128	79937742	1486
chr14	87826081	87826673	1487
chr14	103485922	103486310	1488
chr14	103681620	103682072	1489
chr14	104735913	104736451	1490
chr14	107474422	107474855	1491
chr14	112893082	112893549	1492
chr14	115293478	115293801	1493
chr14	117236173	117236716	1494
chr14	118352775	118353216	1495
chr14	118593772	118594280	1496
chr14	119037596	119038455	1497
chr14	119041275	119041835	1498
chr14	119056362	119056797	1499
chr14	119194974	119196054	1500
chr14	119199132	119199660	1501
chr14	119245916	119246506	1502
chr14	121332789	121333387	1503
chr14	121764426	121765207	1504
chr14	121834115	121834462	1505
chr14	123430438	123430680	1506
chr15	5089694	5090862	1507
chr15	5137922	5138553	1508
chr15	5210816	5211513	1509
chr15	5280591	5281074	1510
chr15	6180240	6181108	1511
chr15	6655234	6655789	1512
chr15	6994333	6994925	1513
chr15	8711026	8711531	1514
chr15	8711603	8712036	1515
chr15	9004143	9005101	1516
chr15	9010916	9011705	1517
chr15	12123444	12123962	1518
chr15	12175240	12175770	1519
chr15	12240160	12240812	1520
chr15	12270856	12271225	1521
chr15	12297359	12297825	1522
chr15	12682833	12683338	1523
chr15	12734822	12735279	1524
chr15	12787658	12788402	1525
chr15	12788423	12789002	1526
chr15	12802156	12803238	1527
chr15	12825718	12826612	1528
chr15	12838058	12838708	1529
chr15	17134424	17134939	1530
chr15	27426159	27427743	1531
chr15	31462229	31462977	1532
chr15	31463030	31463808	1533
chr15	31469680	31470255	1534
chr15	31471666	31472362	1535
chr15	34912775	34913520	1536
chr15	36290259	36291510	1537
chr15	36510201	36510822	1538
chr15	36577532	36578235	1539
chr15	36838361	36839146	1540
chr15	37995216	37995815	1541
chr15	38447589	38448076	1542
chr15	38472822	38473896	1543
chr15	38632159	38632624	1544
chr15	38639132	38639700	1545
chr15	48415424	48415913	1546
chr15	51660217	51660865	1547
chr15	51998223	51998569	1548
chr15	53033780	53034425	1549
chr15	53096113	53096782	1550
chr15	55549817	55550186	1551
chr15	57720346	57720901	1552
chr15	57737947	57738744	1553
chr15	57783315	57783870	1554
chr15	58425976	58427061	1555
chr15	58575054	58575844	1556
chr15	58719215	58719993	1557
chr15	58757408	58757993	1558
chr15	58812152	58812703	1559
chr15	58813890	58814452	1560
chr15	58828431	58828849	1561
chr15	58844102	58845020	1562
chr15	58890325	58891295	1563
chr15	58896314	58897131	1564
chr15	59149743	59150330	1565
chr15	61930640	61931399	1566
chr15	61990093	61990881	1567
chr15	62022493	62023132	1568
chr15	62052461	62053276	1569
chr15	63479901	63480174	1570
chr15	63540973	63541451	1571
chr15	63567683	63568429	1572
chr15	63948895	63949577	1573
chr15	64003711	64004148	1574
chr15	64111832	64112281	1575
chr15	64141965	64142693	1576
chr15	66649804	66650235	1577
chr15	66657520	66658263	1578
chr15	66946360	66946711	1579
chr15	66952127	66952800	1580
chr15	66973594	66974313	1581
chr15	66982405	66983295	1582
chr15	72729420	72730033	1583
chr15	72833544	72834214	1584
chr15	72845525	72846121	1585
chr15	72854895	72855485	1586
chr15	72890542	72891313	1587
chr15	72921444	72921951	1588
chr15	72961514	72962428	1589
chr15	73042109	73043145	1590
chr15	73265166	73265619	1591
chr15	74764387	74764579	1592
chr15	75730199	75730866	1593
chr15	75900212	75900783	1594
chr15	76080752	76081523	1595
chr15	76082297	76083334	1596
chr15	76093629	76094223	1597
chr15	76212995	76213371	1598
chr15	76251189	76252056	1599
chr15	76353864	76354526	1600
chr15	76376049	76376586	1601
chr15	76498260	76498856	1602
chr15	76517180	76517706	1603
chr15	77603997	77604470	1604
chr15	77652938	77653673	1605
chr15	77761525	77762541	1606
chr15	77795653	77796237	1607
chr15	78091008	78091638	1608
chr15	78098244	78098858	1609
chr15	78142596	78143548	1610
chr15	78149007	78149775	1611
chr15	78156085	78156711	1612
chr15	78243164	78244051	1613
chr15	78401756	78402842	1614
chr15	78753018	78753616	1615
chr15	78897946	78898490	1616
chr15	78935947	78936627	1617
chr15	79516158	79516749	1618
chr15	79520465	79521137	1619
chr15	79524887	79525465	1620
chr15	79525817	79526543	1621
chr15	79757873	79758555	1622
chr15	79927264	79928019	1623
chr15	79928312	79928833	1624
chr15	79960966	79961698	1625
chr15	79982355	79982772	1626
chr15	80362568	80363103	1627
chr15	80570419	80570798	1628
chr15	80591178	80591904	1629
chr15	80741109	80741768	1630
chr15	80802546	80803077	1631
chr15	80811597	80812225	1632
chr15	80857627	80858257	1633
chr15	80872008	80872699	1634
chr15	80877845	80878342	1635
chr15	81252002	81252373	1636
chr15	81360806	81361488	1637
chr15	81407913	81408641	1638
chr15	81633745	81634327	1639
chr15	81678779	81679156	1640
chr15	81744931	81745548	1641
chr15	81769882	81770647	1642
chr15	81820895	81821459	1643
chr15	82014381	82015398	1644
chr15	82016453	82017194	1645
chr15	82168620	82169019	1646
chr15	82171970	82173064	1647
chr15	82194243	82194712	1648
chr15	82641017	82641458	1649
chr15	82995336	82995993	1650
chr15	83000598	83001444	1651
chr15	83174415	83175038	1652
chr15	83205352	83206249	1653
chr15	83207421	83207987	1654
chr15	83252862	83253572	1655
chr15	83253893	83254592	1656
chr15	83255687	83256083	1657
chr15	83258946	83259428	1658
chr15	83353446	83354080	1659
chr15	83422710	83423142	1660
chr15	83423194	83423603	1661
chr15	84040141	84040807	1662
chr15	85372347	85372887	1663
chr15	85846297	85846619	1664
chr15	85846690	85847123	1665
chr15	85894693	85895146	1666
chr15	85935397	85936294	1667
chr15	86111557	86112200	1668
chr15	86254147	86254721	1669
chr15	89043313	89043660	1670
chr15	89045960	89046610	1671
chr15	89115547	89116364	1672
chr15	89201381	89201858	1673
chr15	91353970	91354453	1674
chr15	91737453	91740261	1675
chr15	92174648	92175496	1676
chr15	93064791	93065105	1677
chr15	93657225	93657928	1678
chr15	95490785	95491119	1679
chr15	97209848	97210390	1680
chr15	97494191	97494809	1681
chr15	97628332	97629444	1682
chr15	97946526	97947241	1683
chr15	98436239	98437029	1684
chr15	98661105	98661485	1685
chr15	98722128	98722771	1686
chr15	98789971	98790579	1687
chr15	99492692	99493307	1688
chr15	99494689	99495729	1689
chr15	99545793	99546481	1690
chr15	99888472	99888981	1691
chr15	100057323	100057840	1692
chr15	100250252	100250939	1693
chr15	100263652	100264135	1694
chr15	100277370	100277814	1695
chr15	100376656	100377024	1696
chr15	101927585	101928232	1697
chr15	101980636	101981129	1698
chr15	102055455	102056109	1699
chr15	102062126	102062659	1700
chr15	102231665	102232131	1701
chr15	102927192	102927968	1702
chr15	103081751	103082658	1703
chr15	103088477	103089530	1704
chr15	103169626	103170371	1705
chr16	4001655	4002215	1706
chr16	4096917	4097462	1707
chr16	4169532	4170049	1708
chr16	4414230	4414867	1709
chr16	4683147	4683815	1710
chr16	5012291	5013636	1711
chr16	8529982	8530409	1712
chr16	8584218	8584746	1713
chr16	8612540	8613169	1714
chr16	8676303	8676819	1715
chr16	8686795	8687387	1716
chr16	8751741	8752414	1717
chr16	9011115	9011646	1718
chr16	9085103	9085534	1719
chr16	9085937	9086649	1720
chr16	10642857	10643788	1721
chr16	10676660	10677380	1722
chr16	10731846	10732932	1723
chr16	10844108	10844526	1724
chr16	11134678	11135234	1725
chr16	11143914	11144500	1726
chr16	11385176	11385704	1727
chr16	13622094	13622671	1728
chr16	14307285	14308160	1729
chr16	14308409	14309037	1730
chr16	14365070	14365535	1731
chr16	15832399	15832799	1732
chr16	16871021	16871388	1733
chr16	17181428	17181962	1734
chr16	17196105	17196610	1735
chr16	17220356	17221014	1736
chr16	17237591	17238310	1737
chr16	17249268	17249672	1738
chr16	17252041	17252921	1739
chr16	17257355	17257904	1740
chr16	17269960	17270313	1741
chr16	17637963	17639064	1742
chr16	17872917	17873623	1743
chr16	18342005	18342539	1744
chr16	18352953	18353715	1745
chr16	18387816	18388359	1746
chr16	18419170	18419737	1747
chr16	18428368	18429362	1748
chr16	18459968	18460611	1749
chr16	20424240	20424684	1750
chr16	20490508	20491025	1751
chr16	20595103	20595684	1752
chr16	20673894	20674565	1753
chr16	20690918	20691399	1754
chr16	20702765	20703118	1755
chr16	20712739	20713389	1756
chr16	21791700	21792380	1757
chr16	22856850	22857258	1758
chr16	29845702	29846245	1759
chr16	30034916	30035819	1760
chr16	30160325	30160985	1761
chr16	30186434	30186971	1762
chr16	31026223	31027293	1763
chr16	31598082	31599087	1764
chr16	31624742	31625141	1765
chr16	32419706	32420093	1766
chr16	32487014	32487580	1767
chr16	32509129	32510404	1768
chr16	32510575	32511035	1769
chr16	32520526	32520978	1770
chr16	32612035	32612754	1771
chr16	32665740	32666557	1772
chr16	34031375	34032407	1773
chr16	34044485	34045111	1774
chr16	34049854	34050798	1775
chr16	35364023	35364530	1776
chr16	35456733	35457145	1777
chr16	35677467	35678310	1778
chr16	35755751	35756158	1779
chr16	35763809	35764428	1780
chr16	35807024	35807531	1781
chr16	36061876	36062990	1782
chr16	36813680	36814199	1783
chr16	36890452	36891125	1784
chr16	38371656	38372342	1785
chr16	44018280	44018988	1786
chr16	44155497	44156045	1787
chr16	44475308	44475890	1788
chr16	44962812	44963325	1789
chr16	45025299	45026002	1790
chr16	48252804	48253573	1791
chr16	49771600	49772232	1792
chr16	49775086	49775782	1793
chr16	49776878	49777534	1794
chr16	49799639	49800811	1795
chr16	49839564	49840556	1796
chr16	50414482	50415027	1797
chr16	56071453	56072290	1798
chr16	57241944	57242302	1799
chr16	58454664	58455277	1800
chr16	58497810	58498531	1801
chr16	58501762	58502231	1802
chr16	58514647	58515241	1803
chr16	58518378	58518881	1804
chr16	58525948	58526371	1805
chr16	58539102	58539698	1806
chr16	58661598	58662727	1807
chr16	58669762	58670631	1808
chr16	58861273	58861873	1809
chr16	59280215	59280752	1810
chr16	59458918	59459535	1811
chr16	62833698	62834414	1812
chr16	64817085	64817520	1813
chr16	64841376	64841960	1814
chr16	75343552	75344429	1815
chr16	75838235	75838798	1816
chr16	76314409	76315192	1817
chr16	76323693	76324300	1818
chr16	77027218	77027624	1819
chr16	87700037	87700763	1820
chr16	90044321	90044704	1821
chr16	90264133	90264667	1822
chr16	90265331	90265750	1823
chr16	90964176	90965185	1824
chr16	90985698	90986153	1825
chr16	90988905	90989310	1826
chr16	91086681	91087419	1827
chr16	91352787	91353623	1828
chr16	91438891	91439236	1829
chr16	91441438	91443100	1830
chr16	91471730	91472207	1831
chr16	91537265	91537869	1832
chr16	91545610	91546351	1833
chr16	91690049	91690437	1834
chr16	91717041	91717933	1835
chr16	91789780	91790430	1836
chr16	91804423	91805399	1837
chr16	91864967	91865683	1838
chr16	92457504	92458259	1839
chr16	92487606	92488087	1840
chr16	92493844	92494732	1841
chr16	92712355	92713096	1842
chr16	92715699	92716240	1843
chr16	92764717	92765478	1844
chr16	92801575	92802284	1845
chr16	92818969	92819614	1846
chr16	92821832	92823034	1847
chr16	92883811	92884578	1848
chr16	93129608	93130360	1849
chr16	93147785	93148264	1850
chr16	93197437	93198064	1851
chr16	93745013	93745596	1852
chr16	93982434	93982958	1853
chr16	94372033	94372720	1854
chr16	94551806	94552544	1855
chr16	94579687	94580125	1856
chr16	94919964	94920808	1857
chr16	96046820	96047358	1858
chr16	96082865	96083452	1859
chr16	98173959	98174477	1860
chr16	98174481	98174897	1861
chr17	3273246	3273760	1862
chr17	4625931	4626888	1863
chr17	5099091	5099740	1864
chr17	5484646	5485171	1865
chr17	5506779	5507606	1866
chr17	5614885	5615464	1867
chr17	5798189	5799044	1868
chr17	5801971	5802581	1869
chr17	5893021	5893609	1870
chr17	6977402	6978204	1871
chr17	7009058	7009651	1872
chr17	7018850	7019447	1873
chr17	7031487	7032107	1874
chr17	8156192	8156617	1875
chr17	8354236	8354628	1876
chr17	9062082	9062520	1877
chr17	10443860	10444314	1878
chr17	11067371	11068037	1879
chr17	12189178	12189672	1880
chr17	12229765	12230546	1881
chr17	12397492	12398656	1882
chr17	12861736	12862496	1883
chr17	12887488	12887701	1884
chr17	12910134	12910914	1885
chr17	12916793	12917346	1886
chr17	12938547	12939063	1887
chr17	14213514	14213954	1888
chr17	15136921	15137595	1889
chr17	15162334	15163000	1890
chr17	15220854	15221901	1891
chr17	16941921	16942321	1892
chr17	21609713	21610424	1893
chr17	21610892	21611487	1894
chr17	21715953	21716998	1895
chr17	21786411	21786934	1896
chr17	21815664	21816383	1897
chr17	21839292	21840273	1898
chr17	24277297	24277770	1899
chr17	24333853	24334591	1900
chr17	24336163	24336801	1901
chr17	24339740	24340652	1902
chr17	24345668	24346206	1903
chr17	24357909	24358417	1904
chr17	24362636	24363489	1905
chr17	24765442	24765938	1906
chr17	24844049	24844687	1907
chr17	24985346	24986053	1908
chr17	24995690	24996574	1909
chr17	25039436	25040178	1910
chr17	25263930	25264553	1911
chr17	25362396	25363126	1912
chr17	25980582	25981052	1913
chr17	26018938	26019629	1914
chr17	26079319	26080427	1915
chr17	26098238	26099011	1916
chr17	26142336	26143076	1917
chr17	26148697	26149501	1918
chr17	26158803	26159289	1919
chr17	26191025	26191498	1920
chr17	26335711	26336283	1921
chr17	26338319	26338816	1922
chr17	26374489	26375002	1923
chr17	26411388	26412337	1924
chr17	26651299	26651938	1925
chr17	26846991	26847538	1926
chr17	26903987	26904437	1927
chr17	27093635	27094263	1928
chr17	27149844	27150339	1929
chr17	27289945	27290467	1930
chr17	27331662	27332329	1931
chr17	27710622	27711334	1932
chr17	27720433	27720859	1933
chr17	27740660	27741227	1934
chr17	27748507	27748987	1935
chr17	27871260	27871659	1936
chr17	27934375	27934846	1937
chr17	27958567	27959146	1938
chr17	27995749	27996635	1939
chr17	28011339	28011839	1940
chr17	28012208	28012672	1941
chr17	28345080	28345575	1942
chr17	28374776	28375367	1943
chr17	28414914	28415518	1944
chr17	28488934	28489598	1945
chr17	28755052	28755401	1946
chr17	28829264	28829650	1947
chr17	28830055	28830496	1948
chr17	28834275	28834590	1949
chr17	28836694	28837199	1950
chr17	28960089	28961073	1951
chr17	28965877	28966698	1952
chr17	28969635	28970362	1953
chr17	29067141	29067904	1954
chr17	29073027	29073546	1955
chr17	29112398	29112848	1956
chr17	29187073	29187358	1957
chr17	29196914	29197381	1958
chr17	29302167	29302783	1959
chr17	29460736	29461247	1960
chr17	29546668	29547210	1961
chr17	29556937	29557383	1962
chr17	29575144	29576125	1963
chr17	29580522	29581208	1964
chr17	29583894	29584920	1965
chr17	29636302	29637011	1966
chr17	29637700	29638174	1967
chr17	29639030	29639661	1968
chr17	29823455	29824280	1969
chr17	29996577	29997379	1970
chr17	30227373	30227841	1971
chr17	30483735	30484740	1972
chr17	31639291	31639863	1973
chr17	32228629	32229702	1974
chr17	32244763	32246209	1975
chr17	32254610	32255185	1976
chr17	33102248	33102970	1977
chr17	33353024	33353408	1978
chr17	33744174	33744806	1979
chr17	33775185	33775675	1980
chr17	33849890	33850805	1981
chr17	33851591	33852045	1982
chr17	33882929	33883403	1983
chr17	34347281	34348139	1984
chr17	34750116	34750945	1985
chr17	35030907	35031374	1986
chr17	35137173	35137835	1987
chr17	35139495	35140023	1988
chr17	35158681	35159436	1989
chr17	35194184	35194582	1990
chr17	35227036	35227700	1991
chr17	35241727	35242240	1992
chr17	35878556	35879165	1993
chr17	35977932	35978399	1994
chr17	35987712	35988390	1995
chr17	36166961	36167545	1996
chr17	36368120	36368637	1997
chr17	37005957	37006882	1998
[truncated: 2,917 more rows]

## Sheet: Table S2
Table S2. Primer information on 70 TAL1 OSs transiently transfected into K562 cells. Forward and reverse primers used to amplify TAL1-bound DNA segments were listed.
TAL1 peak ID	Forward	Reverse
43	TGTGGCAGAGTTAGTGTTTATGAGGAAC	ACTCAAGGAAGCCTCCTAGTAATC
63	GGGTCCTTTACAGGTTCTCAAATTGT	TTGCCACGTAACTACTGACACCGA
127	CAGCTCGATCTATCAATCCACAG	TCCGATGGCTTGCTCCTGCTAT
184	TTCCTTGTTGGAAGCCACAACTGC	CCCAAAGCTCATCAAGGAAGGTAG
196	AGAAGGTGTCCGCCTCTCTCTACA	TCCGAGTCCTGTTCCACGTCTGATT
201	ACTGTGCTTGGAGAGTCCCAGAAA	TTACAAACCCAGGTCTCACCCTCA
244	TTACATACGCACCACTGAGTGAGGAC	TGTAGGCTCTGTTGCAACCTGT
250	CCCTGCCTTTCCTCTGTCATAACT	AGGATGAACTCACCTGGCGTCTAT
379	ATACCAACCGTATTTCCCGTGC	TACACATTCCAGCAAGGAGATGCC
541	TCCAACACCCTCTTCTGCTGTCAT	AGACTGTACACTCACATAGGCACG
612	AAGTGAGCACTGACTACTGAAA	CCTGGCTCCTTGACTCATATT
734	GCTTCTCCAACATTGCCCTGCAAA	GCTGGTTTGTGGATTCTGCCCTTT
758	ATATCCTTGTGCTTCTGACCCTCC	GTAAGATGGAGCTCTTGGTGTCCT
840	GCAGACAGTCATTAGCCTGAAA	CTGCGCTCTGCATCTTTAGT
842	CTGGAAGGATTCACCCTGAC	CGTCCACCATTGCTTCTCT
987	ATCAGTTAAGCCCGCCCTCTTGAT	CCCAGCTGACTATAAAGGGACTAGGA
1020	CCTTGTGAACTTGGAAGAGTCGGT	ATACCAGGGAGACAAGAAAGCTGC
1025	AGGTTAGTTCAGGTAGCCCTGTCA	TCTCCTTTGAGAAACAGGCTGAGT
1050	ATTGAAGGCCACAGCAACTA	CATTCTCAGCGCTAGGATTACA
1123	GCAGCGGCTGTCCTTTCTTCT	TGGCCGGTTCCAGGAATGTGTTCT
1195	AACACAAGCCAAATGTGCTGGG	GGTTGTTTCCATTTCCTGTCTAAGGC
1464	AATTTCTCACATTCCTCCTCCGGG	TCCTACACTCTCACCCAATCCTGA
1496	ACAGACTTCGGAGATGCCTT	GGCCCAAATAGATGAATACCGAGAC
1506	TGAACTTCCAGGCCATCTGCCTTT	TTGATTGTGGAGTGCTGCATTCGG
1515	CTGGTCTGTAGGTGGTGAAAG	CATTGAGCAAGCAAACTGGAG
1529	AAACACGTGACCTCCATGGTCTGT	CCGCCTGTCTCCTCACTAACATAGA
1578	AACTTCTGCTGGAGCCACTTACCA	ATACAGTGAGACATGGAGCACCCA
1742	ATGTGCCTGACTGGACTCACTCCT	CAGCAAGGCTGTAATCTCTGTTCAGC
1774	TACCACAGAAAGAAGGCAGGAGCA	TCTTCACTCCCACCAACAGCATGA
1796	GAGAGCGGTGAGGAAGACAGTAAA	CAGGAGGAAATGTAGCTCTGTGGT
1799	AGTCAACCTTTAAGGGAGCAGACA	TGTGCAATTTGAGGTGAACATGGG
1863	GCGCGCAGGAGAAGTTGCTATAAA	TGGCTGCTGGGTAGAGATTGACTA
2105	ATGATGCTGTCAAGCAGGGTGTGT	AAGCAGAGAGTAACTGTGACGGGT
2135	AGGACTCTCAGCTTTGTGTATGT	TGAAAGCAGCGAGCAGATATGCAG
2190	GTCCAGGAATCCTAACAAAGGCAC	GTTCAAGTTGAGGGTAGGAAATGGC
2302	GAGCAACTTTGCCTCAAGTTC	CAGGCTCCACAACTCTTGAT
2311	TGGACTTCACGGCTCTAAATGCCT	TGGCTCAGAGTGCTTGCTCTTCAT
2434	CTTGGGCACCCAGGACGAACTTT	GTTGGTTAAGAGTGATCTGTACTGGCCC
2471	TTTCTCTTACTGGGCATCTCCTGACC	TGTTCTCACAGCTTCTCCTCGGAT
2578	GAGACACTGGTTCATTCCTCAA	GCTATGTCCCTTGTATTCCTAGTT
2747	TGTTAGTGCGAGCACCCAAACTCA	AATCGTTGACTCTCCATGAGGCCACT
2750	AGGCTACACAGCAGTGTTCTCTTG	CGCGCAGCGCTAAGTAAACAGAAA
2794	TCAGACTACAGTGAGGGACACTTG	GGTCTTCAGACACATCAGAAGAGGGT
2950	ATGGAGGCACTCTGGTGGAACATT	TCTAGCAGAGGTCTCAATGCTGGT
2980	CCCGGCTATAACTTTAACCTTGAG	GGTTCAGTGAGGCACCCTATCTAA
3022	GCTTCAATTCAGTTTAGAGTCCAGGC	AGGGAGCTGGGATAAAGACAGGA
3158	AGAGACTCTAGATCTGCTAGTCAGGG	CCCTTCTTGTCACTCCAGGAAGTC
3278	TGTTGTCCTTGAGAGGGAGCAGTT	TTTGGAGCTTCCACCGATTCTCCT
3365	CCACTGTAAGAGCAGTACATACTTGG	CCCTAGTCAGCAGAAAGTCGTCTA
3461	AGAGGGCACTGGTAAGTCCCACA	TAATTGCTTATTTGCCACGGGATATCTAC
3467	TTCTGGTGTAAACCCTTCCCTGGT	CTCACACCCAAGCACACATGCAAT
3657	CATAACTGCCTTCTTCACCCAGCA	AGAGTCTCAACTGGCCTTTGGC
3663	GCTGCTGTGTGAATGCTCTTTGTG	TGGGTTAGGAGGAAGAAGACTGGA
3800	CTGCTGCTGCTGCTTCTTCTTCTT	ACATTTGGGAAAGTGGTCCTGCTG
3879	TGCCAGTGAGACCCAGGGATATTT	CCATGCCTGACTTTCAGAAGCACA
3920	GGGCATTGATGGAGTTAACAGA	TGGCTGGCTCTCTTGAAATG
3953	GGTATCGTGGACCTTGCTCAAGAAGT	TTTGAGGCAAGCCCAAATTCCTGC
3960	GGGACAAAGGCATGAACCACCTTT	TGCATGCGTGTGTATGAATGTGCG
4157	CATTTACGGGACACCTCAAACACC	TGGGACCCATGCCTCACATATACT
4199	AACAGGGTACCAGTGAATGTCTGC	TGCATCTTGACTAGTTCCCACACC
4249	TAAGCACCCAGCCTGGCATT	ACTAGAGGATGTGTCGGATGGGAT
4361	AATGCTAACCAGGCCTCAAACCTC	GCAGAGATAGCCTGTGTTCTGTGT
4371	TGGCATGGTTAATTCCTTGGGCTG	AGGTGTCCCAGTGAGTTTAGCCTT
4423	CCGCAGCTTAATAAGGGCTGATTTCC	GATTCAGCCCAGCCATAGAGCAAT
4652	CCCAAGATGCCCAGAATCC	CATCTCCTTTGGGCTGCTTA
4769	CCAGCAGATTGAAAGTTTAGTGCAGACG	ATCCACACCCACCCTTGTACACTT
4783	AGTCACACGGGCAAGCAAATGAAG	GCATGTGTACATGTGGTTATATATGTGCAG
4816	AAGGCTTGGGCTAGAGAGATGGTT	AACACTCATGGAGGACAGAAGCAG
4851	TGGCTGGCAGGATTCCTTGGTTAT	ACAAGGGATGAGTCAGCACTCAGA
4858	GAGAAGTAGAAATAGAGACTAGATTGGGTG	AGCCTTCTTCCCAGCTTCTCCTTT

## Sheet: Table S3
Table S3. Transient transfection results on 70 TAL1-bound regions and k-means cluster assignments. Fold change in Firefly luciferase compared to parental vector and normalized to Renilla luciferase co-transfection control were listed.
Chr (mm9)	Start	End	TAL1 peak ID	Cluster no(X50percentstablekmeansid)	Individual transfection results on TAL1OSs
chr1	132196529	132197197	184	3	19.731	20.265	24.725	23.208	19.877	18.984	24.628	23.36	22.81	18.92	23.133	23.067	24.305	20.213	23.712	23.724
chr13	14634853	14635762	1195	6	12.516	15.406	16.461	11.516	12.603	12.448	15.987	12.654	12.866	13.064	13.067	17.441	11.596	13.062	13.462	18.249
chr12	32734927	32735442	1025	7	11.777	11.652	11.604	14.469	11.509	11.59	11.65	14.245	8.33	10.303	15.261	10.055	8.548	10.241	15.644	9.986
chrX	7418047	7418661	4858	1	12.996	12.441	10.005	12.442	12.984	12.581	10.186	12.642	9.725	8.643	8.908	11.391	9.47	8.738	8.886	12.128
chr15	66657520	66658263	1578	8	12.089	11.765	9.488	10.729	12.349	11.976	9.519	10.668	8.827	9.429	8.865	11.271	8.707	9.445	8.814	11.224
chr3	146068529	146069275	3022	2	10.73	11.55	10.57	8.68	10.74	11.73	10.6	9.08	8.475	9.401	11.058	9.176	8.324	9.206	10.847	9.021
chr7	111009280	111010007	4199	6	7.497	7.883	8.996	9.113	7.574	8.62	9.5	9.389	9.969	13.825	12.173	12.573	10.59	15.664	13.301	13.375
chr18	38654476	38654937	2135	7	5.067	4.845	4.63	7.14	7.116	5.5	4.532	4.311	5.649	11.603	8.065	6.469	7.841	6.348	6.648	11.468	8.02	7.448	8.818	7.647	8.151	7.908	9.223	7.89
chr9	123864720	123865709	4851	6	9.238	9.73	6.569	8.725	12.717	10.334	4.993	11.048	3.738	6.284	4.961	6.472	3.852	6.347	7.603	7.562	6.537	7.027	5.616	6.844	6.784	7.091	5.712	7.192
chr7	16880022	16880853	3960	1	3.489	10.959	3.61	3.087	5.976	6.947	7.919	5.101	5.11	3.403	7.134	5.949	6.21	8.57	7.019	2.954	7.947	6.258	8.343	7.073	8.263	6.55	8.717	6.664
chr14	118593772	118594280	1496	3	7.131	5.438	7.153	7.433	7.171	5.487	7.57	7.3	5.006	6.745	5.72	5.628	5.108	6.987	5.936	5.731
chr18	32701721	32702830	2105	4	4.684	5.071	3.816	5.974	5.036	4.999	3.899	6.087	6.453	6.511	7.181	7.727	6.879	6.914	7.514	8.155
chr19	37568375	37569012	2302	5	7.039	5.127	6.34	8.734	7.143	5.298	6.682	8.895	5.408	3.901	6.199	4.763	5.373	3.945	6.299	4.379
chr1	88375618	88376290	127	7	5.252	2.489	5.014	1.963	4.512	5.963	2.795	3.83	6.972	5.29	3.527	3.306	4.887	6.192	4.313	6.992	5.95	4.877	3.972	4.903	6.279	5.007	4.154	5.014
chr11	77882879	77883715	758	5	4.674	4.122	6.746	2.954	4.788	4.178	6.799	2.964	5.078	5.173	4.73	4.049	4.971	5.232	4.541	4.028
chr12	88141648	88142376	1123	3	4.423	5.06	4.392	5.863	4.527	5.148	4.432	5.923	4.523	4.289	5.538	4.446	4.674	4.381	5.764	4.557
chr1	153800663	153801297	244	2	4.565	6.061	4.923	5.165	4.74	6.198	5.123	5.308	4.244	3.091	4.389	3.088	4.209	3.206	4.472	3.158
chr7	133185585	133186156	4249	5	6.406	7.584	4.29	4.14	6.483	7.757	4.44	4.206	2.888	3.419	2.809	4.866	2.841	3.407	2.763	4.81
chr4	106680675	106681320	3158	7	4.11	3.694	3.572	5.262	4.161	3.713	3.547	5.229	4.989	5.027	2.936	3.951	5.055	4.902	2.966	3.935
chr2	167875757	167876211	2750	1	4.005	3.349	4.035	3.135	3.996	3.455	4.15	3.238	3.975	3.163	3.978	3.913	3.897	3.233	3.969	4.001
chr4	155162230	155162903	3365	5	3.005	4.376	4.087	3.786	3.054	4.412	4.196	3.83	5.732	3.603	1.867	4.024	1.988	5.59	3.553	3.97
chr8	37346436	37347275	4371	6	2.56	5.133	3.356	3.297	2.646	5.473	3.399	3.406	2.538	3.634	4.075	6.787	2.627	4.001	4.544	7.482
chr9	45611360	45612037	4652	8	4.398	3.317	4	3.7	4.441	3.352	4.161	3.722	2.691	3.134	2.399	2.986	2.598	3.146	2.441	3.027
chr10	116543101	116543855	541	4	3.701	2.579	3.934	2.393	3.782	2.617	4.079	2.409	3.671	2.636	3.6	2.626	3.989	2.813	3.854	2.805
chr5	85240440	85241048	3467	8	3.627	3.249	3.113	3.219	3.656	3.256	3.169	3.21	3.047	2.601	2.836	4.062	3.023	2.618	2.863	4.102
chr8	83017196	83018542	4423	4	2.54	4.064	2.367	4.001	2.599	4.182	2.424	4.03	2.98	2.992	2.523	3.113	3.327	3.191	2.709	3.364
chr6	72229401	72230032	3800	6	7.102	3.705	9.461	3.008	5.991	5.902	5.376	2.776	2.165	1.922	3.264	2.946	3.714	1.879	1.665	3.231	4.177	2.892	2.371	2.614	4.258	2.952	2.249	2.645
chr7	91871088	91871876	4157	4	2.977	2.787	4.635	2.504	3.127	2.823	4.46	2.566	2.902	2.051	3.045	2.153	3.15	2.207	3.323	2.305
chr16	57241944	57242302	1799	2	2.773	2.722	3.276	2.849	2.848	2.756	3.326	2.894	2.47	2.184	2.833	1.732	2.573	2.232	2.931	1.79
chr8	35160152	35161438	4361	4	2.474	2.597	2.297	1.917	2.628	2.688	2.395	1.906	2.535	3.279	3.249	2.632	2.768	3.493	3.464	2.787
chr6	120530027	120530545	3879	3	2.335	2.079	3.065	2.574	2.399	2.124	3.105	2.591	2.887	2.676	2.114	1.838	2.994	2.74	2.195	1.879
chr16	49839564	49840556	1796	1	3.66	2.654	4.408	2.855	3.757	2.702	4.641	2.909	1.801	1.847	1.871	2.029	1.742	1.812	1.83	1.927
chr2	167626792	167627467	2747	5	2.248	2.884	2.362	2.217	2.339	2.946	2.382	2.253	2.009	1.998	1.273	3.185	1.969	2.041	1.28	3.14
chr10	24354921	24355529	379	7	2.032	2.663	1.97	1.884	1.999	2.655	1.962	1.893	3.356	2.07	2.34	2.468	3.322	2.085	2.338	2.465
chr12	58298497	58299143	1050	3	2.134	2.628	1.965	4.195	2.179	2.697	2.017	4.365	1.869	2.236	2.444	1.883	1.842	2.21	2.472	1.895
chr4	134275289	134275961	3278	6	4.305	5.248	4.126	3.861	3.373	4.483	1.991	1.782	1.615	1.863	2.868	2.133	2.366	1.56	2.133	2.086	2.271	1.809	1.899	1.774	2.17	1.924	1.968	2.23
chr5	77087161	77087852	3461	1	1.712	2.107	2.002	1.798	1.68	2.166	2.07	1.868	2.694	2.139	2.001	2.16	2.806	2.353	2.167	2.355
chr14	123430438	123430680	1506	2	2.34	2.35	2.756	3.706	2.367	2.41	2.822	3.819	1.711	1.769	1.491	1.68	1.747	1.82	1.56	1.729
chr16	34044485	34045111	1774	7	2.09	2.878	1.875	2.579	2.066	2.84	1.896	2.494	1.746	2.112	1.825	1.959	1.78	2.073	1.933	1.953
chr15	8711603	8712036	1515	3	1.867	2.53	2.022	2.292	1.904	2.598	2.096	2.351	3.453	1.655	1.928	1.385	3.419	1.661	1.928	1.42
chr1	135029194	135029593	196	1	2.311	2.331	1.751	2.066	2.321	2.371	1.812	2.134	1.246	2.336	1.615	1.769	1.228	2.372	1.646	1.85
chr19	40887714	40888455	2311	4	1.527	1.355	2.105	1.222	1.595	1.407	2.088	1.235	1.753	1.581	2.122	2.208	1.932	1.75	2.277	2.403
chr2	28477394	28477920	2434	2	1.435	1.439	2.215	2.135	1.427	1.461	2.233	2.159	1.208	1.717	1.738	1.787	1.227	1.711	1.806	1.84
chr6	135146524	135147153	3920	3	1.554	1.645	2.595	1.668	1.593	1.689	2.666	1.701	2.5	1.03	1.9	1.275	2.465	1.061	1.962	1.284
chr7	6126508	6127068	3953	8	1.584	1.713	1.936	1.84	1.597	1.697	1.958	1.858	1.256	1.412	1.743	1.544	1.236	1.405	1.752	1.555
chr3	121950048	121950842	2980	1	1.647	1.92	1.48	1.699	1.693	1.94	1.518	1.761	0.956	1.483	1.336	0.945	0.997	1.526	1.344	0.976
chr3	103179283	103179942	2950	8	1.305	1.533	1.352	1.909	1.319	1.538	1.356	1.844	1.462	1.783	1.487	1.182	1.427	1.786	1.479	1.187
chr14	71023649	71024262	1464	5	0.703	0.707	0.603	1.252	0.717	0.692	0.6	1.241	1.576	1.864	1.775	1.635	1.581	1.844	1.787	1.616
chr12	29502832	29503567	1020	8	1.348	1.528	1.46	2.028	1.332	1.565	1.48	2.029	1.318	0.636	1.648	1.129	1.335	0.652	1.702	1.156
chr1	38056216	38056808	43	2	1.749	1.218	1.163	1.534	1.802	1.225	1.169	1.534	2.281	0.971	0.507	2.328	2.228	0.978	0.489	2.281
chr5	147127885	147128511	3657	6	1.359	1.619	1.157	1.374	3.191	1.82	1.311	1.208	0.741	1.151	1.496	0.741	0.66	1.557	1.236	0.551	1.774	1.935	0.952	1.974	1.866	1.947	0.997	2.044
chr1	52580874	52581510	63	8	1.754	1.26	1.453	1.355	1.789	1.297	1.446	1.335	1.338	1.262	0.952	1.013	1.39	1.3	0.977	1.054
chr11	72295276	72296391	734	4	1.065	1.725	1.294	1.255	1.153	1.693	1.312	1.328	2.324	1.166	1.543	1.117	2.495	1.243	1.687	1.193
chr2	109749209	109749667	2578	8	0.595	1.503	1.584	1.716	0.582	1.536	1.633	1.793	1.109	0.834	0.853	1.29	1.09	0.84	0.867	1.304
chr9	102674523	102674817	4783	2	1.607	2.292	1.572	0.831	0.735	1.091	0.758	0.851	0.812	1.79	1.006	1.15	1.834	1.127	1.372	1.419	0.961	1.103	1.532	1.514	0.991	1.161	1.59	1.6
chr11	23993994	23994533	612	8	1.248	1.058	1.124	0.957	1.282	1.095	1.12	0.987	1.222	0.879	1.418	1.187	1.243	0.882	1.441	1.207
chr15	12838058	12838708	1529	6	1.475	0.787	1.729	2.233	2.136	1.32	1.155	1	0.716	0.909	0.824	0.866	1.333	0.81	0.522	1.173	1.21	0.883	1.074	0.942	1.252	0.921	1.127	0.969
chr5	148253420	148253996	3663	7	0.725	1.108	1.217	1.327	0.725	1.107	1.247	1.279	1.253	0.887	0.641	0.679	1.275	0.882	0.639	0.687
chr9	96141676	96142381	4769	7	0.691	0.775	0.925	0.629	0.69	0.773	0.922	0.615	1.015	1.529	1.269	1.124	1.029	1.588	1.277	1.127
chr11	96802210	96802881	842	3	0.856	1.404	0.715	1.138	0.883	1.443	0.728	1.188	1.031	1.434	0.66	0.619	1.057	1.456	0.657	0.646
chr11	96779483	96779756	840	8	0.839	1.374	1.122	1.18	0.863	1.39	1.144	1.208	0.766	0.693	0.629	0.947	0.776	0.714	0.646	0.965
chr3	21894787	21895266	2794	7	1.551	0.577	0.617	0.713	0.492	0.437	0.539	0.711	0.617	0.426	0.545	1.707	0.532	0.841	0.973	1.178	0.656	1.334	0.913	0.506	0.698	1.425	0.958	0.528
chr17	4625931	4626888	1863	4	0.409	0.709	0.464	0.644	0.417	0.717	0.465	0.633	0.465	0.645	0.596	0.476	0.495	0.695	0.642	0.525
chr18	78319653	78320300	2190	2	0.708	0.566	0.379	0.431	0.726	0.577	0.386	0.44	0.468	0.515	0.533	0.308	0.468	0.513	0.531	0.303
chr11	121294437	121295272	987	7	0.463	0.482	0.702	0.525	0.468	0.475	0.697	0.515	0.299	0.366	0.482	0.519	0.312	0.393	0.505	0.531
chr16	17637963	17639064	1742	4	0.483	0.555	0.427	0.409	0.496	0.57	0.457	0.423	0.62	0.402	0.539	0.429	0.654	0.443	0.589	0.468
chr1	135721557	135722921	201	4	0.267	0.42	0.425	0.284	0.277	0.419	0.439	0.286	0.461	1.122	0.349	0.291	0.498	1.204	0.368	0.312
chr1	156886224	156886842	250	7	0.747	0.755	0.304	0.135	0.263	0.187	0.468	0.346	0.52	0.283	0.259	0.197	0.23	0.291	0.301	0.279	0.609	0.477	0.691	0.409	0.647	0.501	0.646	0.419
chr9	110570916	110571692	4816	5	0.342	0.511	0.347	0.499	0.336	0.491	0.341	0.504	0.152	0.165	0.182	0.125	0.155	0.162	0.183	0.126
chr2	35191661	35192274	2471	1	0.226	0.193	0.295	0.248	0.234	0.196	0.302	0.247	0.148	0.221	0.222	0.318	0.144	0.216	0.217	0.308

## Sheet: Table S4
Table S4. Results of 66 TAL1-bound segments in transgenic mouse reporter assay at embryonic day E11.5. This includes information from the VISTA Enhancer Browser and k-means clustering (Figure 2A).
Chr (TAL1) (mm9)	Start (TAL1)	End (TAL1)	TAL1 peak ID	mm9/hg19 (VISTA element)	Chr (VISTA) (mm9)	Start (VISTA)	End (VISTA)	VISTA element ID	Tissues	Cluster no(X50percentstablekmeansid)
chr12	29502832	29503567	1020	hg19tomm9	chr12	29501669	29503770	1385	hindbrain (rhombencephalon)[3/5] | midbrain (mesencephalon)[4/5]	8
chr12	84173911	84175203	1105	mm9	chr12	84173382	84175400	78	midbrain (mesencephalon)[6/8] | heart[6/8] | facial mesenchyme[7/8]	4
chr12	88141648	88142376	1123	hg19tomm9	chr12	88141522	88144552	1466	neural tube[8/8] | hindbrain (rhombencephalon)[8/8] | midbrain (mesencephalon)[8/8] | dorsal root ganglion[7/8] | forebrain[6/8] | limb[8/8] | branchial arch[8/8] | heart[6/8]	3
chr12	90222271	90223529	1130	mm9	chr12	90222342	90223370	296	midbrain (mesencephalon)[10/11] | heart[4/11]	4
chr13	34919805	34920515	1216	mm9	chr13	34919435	34920768	180	other[5/6]	7
chr14	118593772	118594280	1496	hg19tomm9	chr14	118593058	118594652	796	forebrain[4/5]	3
chr15	66657520	66658263	1578	mm9	chr15	66655863	66658724	104	heart[7/7] | melanocytes[5/7] | liver[3/7]	8
chr17	12397492	12398656	1882	mm9	chr17	12396817	12398613	156	other[3/4]	4
chr1	156886224	156886842	250	hg19tomm9	chr1	156885742	156887787	1862	heart[6/6]	7
chr18	32701721	32702830	2105	mm9	chr18	32701598	32702895	291	heart[6/7]	4
chr18	75662321	75663806	2184	mm9	chr18	75661251	75665484	18	midbrain (mesencephalon)[3/4] | heart[4/4]	6
				mm9	chr18	75662017	75663321	257	midbrain (mesencephalon)[6/8] | heart[8/8]
chr19	37568375	37569012	2302	hg19tomm9	chr19	37566512	37571839	1866	blood vessels[5/5]	5
chr2	31983174	31984266	2456	mm9	chr2	31983250	31984106	194	midbrain (mesencephalon)[6/9] | heart[6/9]	4
chr2	45027025	45027862	2495	hg19tomm9	chr2	45026663	45028475	1802	midbrain (mesencephalon)[8/8]	6
chr2	103733606	103734648	2564	hg19tomm9	chr2	103733167	103735821	1858	heart[4/7] | liver[4/7]	4
chr2	152614615	152616061	2677	hg19tomm9	chr2	152613921	152616703	2050	blood vessels[5/5]	6
chr2	167875757	167876211	2750	hg19tomm9	chr2	167874564	167876364	1860	midbrain (mesencephalon)[5/5]	1
chr2	172860208	172861567	2756	mm9	chr2	172860299	172862341	92	heart[5/11]	6
chr3	145627288	145627941	3020	mm9	chr3	145627063	145627893	311	midbrain (mesencephalon)[4/7]	3
chr4	117502412	117503328	3188	hg19tomm9	chr4	117501319	117504204	1857	midbrain (mesencephalon)[5/5]	6
chr4	131632510	131633977	3253	mm9	chr4	131631431	131635142	80	blood vessels[10/10]	6
chr4	133285425	133286226	3269	hg19tomm9	chr4	133284966	133286220	569	heart[4/9]	5
chr5	38900658	38901482	3422	mm9	chr5	38900507	38901138	253	heart[4/4]	6
chr5	85240440	85241048	3467	hg19tomm9	chr5	85240355	85241286	840	forebrain[10/10]	8
chr5	120586118	120586932	3553	mm9	chr5	120585787	120586943	144	midbrain (mesencephalon)[6/8]	6
				hg19tomm9	chr5	120585896	120586933	1673	neural tube[6/9] | midbrain (mesencephalon)[7/9]
chr6	50840651	50841395	3759	hg19tomm9	chr6	50839577	50842587	1677	neural tube[6/6] | hindbrain (rhombencephalon)[6/6] | midbrain (mesencephalon)[3/6]	6
chr6	122343482	122344193	3897	mm9	chr6	122342623	122346341	94	limb[3/5] | other[3/5]	5
chr6	122344239	122344657	3898	mm9	chr6	122342623	122346341	94	limb[3/5] | other[3/5]	5
chr7	116258121	116259041	4207	hg19tomm9	chr7	116256647	116260817	1859	neural tube[8/8] | hindbrain (rhombencephalon)[5/8] | midbrain (mesencephalon)[8/8] | forebrain[8/8] | heart[7/8] | blood vessels[5/8] | liver[4/8]	4
chr8	87254405	87255295	4435	mm9	chr8	87252801	87256604	21	midbrain (mesencephalon)[6/11] | heart[6/11]	6
chr8	122817261	122818516	4518	mm9	chr8	122815912	122818693	196	heart[4/6]	4
chr8	122895394	122896558	4521	mm9	chr8	122894800	122896576	99	heart[8/10]	4
chr8	125235866	125236576	4555	hg19tomm9	chr8	125235741	125237725	1854	heart[7/8]	7
chr9	63892510	63893729	4694	mm9	chr9	63892591	63894756	69	heart[17/17]	4
chr9	70682019	70683270	4737	mm9	chr9	70682343	70683041	190	heart[4/8]	6
chr11	11736803	11737167	594	hg19tomm9	chr11	11736363	11738001	2059	heart[8/9]	5
chr11	21978925	21979264	604	hg19tomm9	chr11	21978419	21979455	690	midbrain (mesencephalon)[7/11]	7
chr11	32145196	32146357	626	mm9	chr11	32145270	32146411	101	heart[9/12] | blood vessels[7/12]	4
chr11	65463268	65464062	712	mm9	chr11	65462408	65465145	85	heart[7/7]
chr11	77236866	77237466	752	mm9	chr11	77235971	77237943	146	heart[9/9]
				hg19tomm9	chr11	77235985	77237958	1675	heart[8/10]
chr11	86400220	86400815	793	mm9	chr11	86399698	86401331	127	heart[3/6]	1
chr11	98253860	98254298	854	hg19tomm9	chr11	98253216	98256320	1769	heart[6/7]	7
chr11	98254393	98255110	855	hg19tomm9	chr11	98253216	98256320	1769	heart[6/7]	6
chr12	88156953	88157678	1124	hg19tomm9	chr12	88156495	88158532	1624	negative	5
chr14	69922592	69923552	1454	mm9	chr14	69922497	69923744	181	negative	6
chr14	69935941	69937195	1455	mm9	chr14	69935881	69937057	215	negative	4
chr15	66973594	66974313	1581	mm9	chr15	66973595	66975198	105	negative	8
chr15	83353446	83354080	1659	hg19tomm9	chr15	83353437	83354501	1731	negative	8
chr1	155880862	155881608	248	mm9	chr1	155880986	155881987	153	negative	4
chr19	9018417	9019166	2236	hg19tomm9	chr19	9018686	9020249	2056	negative	3
chr19	24526931	24527416	2272	hg19tomm9	chr19	24526476	24528770	1395	negative	8
chr2	38391368	38392292	2485	mm9	chr2	38390575	38392603	160	negative	6
chr2	152642938	152644140	2680	mm9	chr2	152643108	152643933	161	negative	6
chr3	60406761	60407630	2837	mm9	chr3	60406133	60407586	163	negative	5
chr3	100242086	100243806	2931	mm9	chr3	100241120	100244013	97	negative	6
chr1	183187098	183187939	316	mm9	chr1	183186068	183189794	24	negative	4
chr5	23849251	23849605	3383	hg19tomm9	chr5	23847456	23851575	1908	negative	8
chr5	115716914	115717769	3535	mm9	chr5	115716995	115717570	307	negative	6
chr6	120124224	120125340	3876	mm9	chr6	120124252	120125226	168	negative	8
chr11	32150587	32151471	627	mm9	chr11	32150452	32152344	95	negative	5
chr11	45618653	45619607	636	mm9	chr11	45618819	45619547	224	negative	4
chr11	57464978	57465599	675	mm9	chr11	57464180	57466246	133	negative	7
				hg19tomm9	chr11	57464215	57466190	1662	negative
chr1	59010525	59012054	70	mm9	chr1	59009748	59013257	88	negative	4
chr11	95200815	95202005	830	hg19tomm9	chr11	95200522	95202441	1666	negative	1
chr11	95217466	95218800	831	mm9	chr11	95217123	95219510	142	negative	4
				hg19tomm9	chr11	95217139	95219484	1671	negative
chr11	102224771	102225712	885	hg19tomm9	chr11	102224347	102226111	1855	negative	4

## Sheet: Table S5
Table S5. K-means clustering (k=8) of TAL1 peaks in 24 hour-induced G1E-ER4 cells.
Chr (mm9)	Start	End	TAL1 peak ID	Tal1er4rpm	Gata1er4rpm	H3k4m1er4rpm	H3k4m3er4rpm	log2h3k4m1toh3k4m3	Cluster no(X50percentstablekmeansid)		Chr (mm9)	Start	End	Known Enhancers	Activity	Tal1er4rpm	Gata1er4rpm	H3k4m1er4rpm	H3k4m3er4rpm	log2h3k4m1toh3k4m3	Cluster no(X50percentstablekmeansid)
chr1	4775992	4776528	1	0.335031	0.146458	0.0662294	0.597294	-3.15369	1		chr7	88863914	88864563	Positive Control-1	3.347	0.353376	0.168755	0.635474	0.153667	2.04094	7
chr1	9736579	9737025	2	0.331939	0.145841	0.236694	0.701476	-1.56334	2		chr7	111009146	111010117	Positive Control-2	7.665	0.677538	0.218167	0.149354	0.0539649	1.45178	6
chr1	9823496	9824113	5	0.331818	0.145623	0.585044	0.114899	2.33814	8
chr1	12634644	12635168	6	0.912011	0.132495	0.0404398	0.1226	-1.57659	1
chr1	13144301	13145315	7	1.16226	0.23468	0.418487	0.0986481	2.07371	4
chr1	13234524	13235292	8	0.345595	0.188165	0.622617	0.13605	2.18596	7
chr1	13293982	13294473	9	0.345223	0.146662	0.652301	0.10685	2.59872	8
chr1	13556132	13556863	10	0.390299	0.137955	0.605483	0.163201	1.88501	8
chr1	13563912	13564759	11	0.594573	0.174982	0.5231	0.18044	1.53035	6
chr1	14300135	14300674	12	0.246213	0.0474751	0.101749	0.197308	-0.94862	2
chr1	15925760	15927014	13	0.590736	0.167552	0.376344	0.159041	1.23744	6
chr1	16643271	16643975	14	0.312956	0.105242	0.516017	0.164594	1.64256	8
chr1	20049441	20049831	15	0.276039	0.0494865	0.0262263	0.0784069	-1.54426	2
chr1	23289139	23289888	17	1.017	0.178921	0.293169	0.0681994	2.08782	6
chr1	23906321	23906938	19	0.239943	0.178069	0.365265	0.12287	1.56407	7
chr1	23928383	23928927	20	0.362296	0.147598	0.131077	1.7328	-3.71449	1
chr1	23972918	23973580	21	0.508504	0.087657	0.40703	0.116076	1.80123	8
chr1	24618288	24623127	22	1.99346	0.567719	0.113219	0.730405	-2.67887	4
chr1	33556287	33556986	23	0.472248	0.14355	0.41352	0.135867	1.59866	8
chr1	33631168	33631776	24	0.317167	0.224024	0.3927	0.0843777	2.20516	7
chr1	33681714	33682223	25	0.608259	0.134887	0.530015	0.0963617	2.44733	6
chr1	33687473	33688541	26	1.09559	0.288556	0.471934	0.179902	1.38643	4
chr1	33870193	33870843	27	0.340279	0.260585	0.339788	0.713967	-1.06901	1
chr1	34546757	34547585	28	0.577167	0.184116	0.222954	0.088704	1.31996	6
chr1	36111010	36111972	29	0.390124	0.153944	0.410006	0.0910702	2.15836	8
chr1	36129295	36129793	30	0.363645	0.1408	0.423451	0.14157	1.57392	8
chr1	36147666	36148795	31	0.908984	0.330833	0.925451	0.189353	2.28303	4
chr1	36187038	36187831	32	0.353337	0.271616	1.15303	0.220932	2.37849	7
chr1	36320769	36321369	33	0.284195	0.181364	0.329169	0.23085	0.510008	3
chr1	36330134	36330780	34	0.63557	0.300741	0.496803	0.413336	0.264774	5
chr1	36892332	36893047	35	0.590513	0.225342	0.514469	0.101	2.33732	6
chr1	36976274	36977749	36	2.39596	0.664718	0.437001	0.122812	1.82278	4
chr1	36979253	36979751	37	0.258455	0.155986	0.426082	0.108767	1.96007	8
chr1	36990679	36991649	38	0.967554	0.276713	0.513853	0.25108	1.03028	4
chr1	37487586	37488190	39	0.282145	0.109001	0.242893	0.346246	-0.50971	2
chr1	37535218	37535866	40	0.437323	0.166153	0.200459	0.278529	-0.472517	3
chr1	37536524	37537000	41	0.29879	0.214535	0.6135	0.150134	2.02358	7
chr1	38052968	38053444	42	0.315378	0.154095	0.251986	0.486383	-0.946001	2
chr1	38056216	38056808	43	0.433806	0.171052	0.124648	0.221958	-0.827386	2
chr1	38068195	38069076	44	1.60165	0.315261	0.241889	0.103161	1.22148	4
chr1	38071281	38071877	45	0.368137	0.11568	0.456845	0.0989662	2.19535	8
chr1	38938120	38938701	46	0.490455	0.270959	0.424139	0.102228	2.0421	5
chr1	38947968	38948867	47	0.799512	0.18917	0.635648	0.10642	2.56723	6
chr1	39242801	39243742	48	0.251401	0.0800206	0.0977002	0.176232	-0.84451	2
chr1	39450087	39450912	49	0.733006	0.200687	0.529645	0.12393	2.08662	6
chr1	40720514	40720872	51	0.281909	0.0912975	0.0981232	0.180175	-0.870087	2
chr1	43470903	43471592	52	0.439581	0.281366	0.518821	0.0879629	2.54674	5
chr1	43513797	43514556	53	0.228128	0.136554	0.285303	0.0923869	1.61625	8
chr1	43577654	43578315	55	0.366699	0.166195	0.576331	0.0918406	2.63657	7
chr1	43590722	43591640	56	0.788868	0.285685	0.544886	0.124981	2.11539	6
chr1	43615782	43616424	57	0.44275	0.175619	0.577652	0.102235	2.48677	7
chr1	45007802	45008354	58	0.573072	0.0811115	0.01923	0.0744301	-1.89865	2
chr1	45854743	45855262	59	0.240195	0.0827889	0.398379	0.0839873	2.23244	8
chr1	45983068	45983793	60	0.831667	0.196248	0.399898	0.314238	0.346794	6
chr1	52206691	52207301	61	0.296131	0.140358	0.489728	0.0976308	2.31481	8
chr1	52580874	52581510	63	0.402123	0.104263	0.450362	0.0890411	2.32563	8
chr1	53377690	53378138	64	0.255327	0.0746588	0.489455	0.0775118	2.64314	8
chr1	55013877	55014570	65	0.270743	0.105667	0.201859	0.216867	-0.102969	2
chr1	55132686	55133330	66	0.519654	0.314949	0.419559	0.0886504	2.22993	5
chr1	55255511	55256159	67	0.301182	0.113538	0.598208	0.104456	2.50641	8
chr1	57158055	57158389	68	0.282012	0.0877959	0.0600891	0.1488	-1.29405	2
chr1	58559830	58560473	69	0.337922	0.218623	0.242975	0.27772	-0.192082	3
chr1	59010525	59012054	70	1.25911	0.33177	0.437816	0.253477	0.786078	4
chr1	59412350	59412810	71	0.599882	0.201426	0.335246	0.136108	1.29421	6
chr1	59421294	59421986	72	0.353417	0.255574	0.894861	0.137329	2.69517	7
chr1	59886818	59887369	73	0.331055	0.167964	0.386644	0.106685	1.84792	7
chr1	59958261	59958724	74	0.269465	0.116504	0.304794	0.0566128	2.4081	8
chr1	59974762	59975438	75	0.341043	0.141121	0.542633	0.122414	2.13913	8
chr1	64655635	64656189	77	0.349544	0.168587	0.401803	0.0794044	2.32473	7
chr1	64779816	64780648	78	0.599518	0.147596	0.317868	0.129461	1.28934	6
chr1	65609280	65609628	79	0.298009	0.100269	0.0809175	0.227287	-1.4786	2
chr1	68550851	68551236	80	0.244654	0.0519983	0.0675651	0.0593152	0.184953	2
chr1	69542375	69543206	81	0.63069	0.175788	0.479342	0.111489	2.09427	6
chr1	69606194	69606801	82	0.297094	0.219888	0.596515	0.12567	2.2379	7
chr1	69792940	69793615	83	0.325951	0.164464	0.338065	0.099373	1.75619	7
chr1	73084836	73085742	84	0.518091	0.483572	0.777604	0.129102	2.58125	5
chr1	73118981	73119587	85	0.703159	0.277392	0.67474	0.113597	2.5599	6
chr1	74341646	74342538	86	0.497738	0.296659	0.862732	0.49552	0.798732	5
chr1	74377569	74378512	87	0.349733	0.141166	0.926177	0.158545	2.53888	8
chr1	74448729	74449332	88	0.390639	0.165378	0.604633	0.133197	2.17409	7
chr1	74557203	74557681	89	0.302093	0.145878	0.261581	0.0449879	2.51344	8
chr1	74719354	74719915	90	0.311891	0.112917	0.601211	0.103855	2.52187	8
chr1	75133097	75133893	91	1.18433	0.242016	0.683078	0.168686	2.0113	4
chr1	75134990	75135561	92	0.306429	0.139459	0.409149	0.193109	1.07928	3
chr1	75142076	75142781	93	0.40735	0.164723	0.389223	0.1212	1.67506	7
chr1	75156358	75157012	94	0.49948	0.212888	0.30193	0.0943857	1.66714	7
chr1	75175607	75176508	95	0.661798	0.25123	0.211276	0.882014	-2.0565	1
chr1	75225442	75226403	97	0.822141	0.229869	0.682536	0.159046	2.09453	6
chr1	75332905	75333481	99	0.348759	0.268202	0.550807	0.128486	2.09137	7
chr1	75442573	75443285	100	0.530233	0.123707	0.628125	0.230944	1.43957	5
chr1	75444212	75444819	101	0.365135	0.0935959	0.863063	0.207794	2.04906	8
chr1	75446844	75447499	102	0.789339	0.200116	1.09321	0.377089	1.5331	6
chr1	75460171	75460815	103	0.338655	0.263404	0.857049	0.200428	2.0908	7
chr1	75474009	75474723	104	0.628631	0.387648	0.940888	0.613582	0.61595	5
chr1	77903601	77904070	105	0.233103	0.0599925	0.021876	0.0549062	-1.28918	2
chr1	80026776	80027100	107	0.283842	0.123532	0.360311	0.0916582	1.96325	8
chr1	80328651	80329029	108	0.258424	0.0763197	0.273386	0.0766299	1.82152	8
chr1	82621267	82621940	109	0.40927	0.178746	0.304581	0.050556	2.56735	7
chr1	82622008	82622428	110	0.294161	0.100196	0.345226	0.0752865	2.18221	8
chr1	82633920	82634573	111	0.865856	0.218878	0.653164	0.142954	2.18405	6
chr1	82644383	82645592	112	0.464021	0.211221	0.528304	0.344121	0.616996	3
chr1	82658710	82659231	113	0.242187	0.163893	0.572977	0.126209	2.17379	8
chr1	82729848	82730490	114	0.326544	0.0951402	0.271124	0.0545261	2.29303	8
chr1	82812198	82813320	115	1.07389	0.429171	0.575924	0.162799	1.81645	4
chr1	82816508	82817174	116	0.425048	0.253244	0.478732	0.279951	0.771913	5
chr1	82821584	82822465	117	0.774484	0.33872	0.564312	0.104662	2.4196	5
chr1	82852145	82853044	118	0.477592	0.126895	0.526203	0.102232	2.35247	8
chr1	84857471	84857999	120	0.260257	0.119689	0.476683	0.116397	2.02466	8
chr1	88141534	88142620	121	1.28161	0.303857	0.792018	0.126463	2.63727	4
chr1	88160277	88161153	122	0.8175	0.226001	0.88891	0.183534	2.26977	6
chr1	88164997	88166043	123	0.839912	0.403184	0.64226	0.204015	1.64967	5
chr1	88208730	88209530	124	0.825826	0.213506	0.246502	0.0780492	1.64662	6
chr1	88217442	88218101	125	0.428948	0.23261	0.649073	0.134874	2.25834	7
chr1	88335969	88336707	126	0.349151	0.275185	0.888799	0.187643	2.23782	7
chr1	88375618	88376290	127	0.385476	0.249538	0.66239	0.138569	2.24888	7
chr1	88420378	88421634	128	1.32913	0.41607	0.582531	0.184753	1.65142	4
chr1	88454367	88454986	129	0.349389	0.251198	0.694714	0.171242	2.01406	7
chr1	88455871	88456533	130	0.291372	0.0952553	0.504562	0.0768595	2.69894	8
chr1	88461582	88462312	131	0.352908	0.194027	0.500817	0.0890184	2.47887	7
chr1	88507196	88508196	132	0.764973	0.205583	0.473364	0.115113	2.03046	6
chr1	88596890	88597499	133	0.348062	0.316684	0.723746	0.193131	1.90044	5
chr1	88812910	88813333	134	0.5461	0.385217	0.399309	0.0977443	2.01935	5
chr1	88975520	88976153	135	0.292727	0.137782	0.288494	0.1588	0.857268	3
chr1	89148500	89149288	136	0.413515	0.134323	0.390552	0.133042	1.54652	8
chr1	89513240	89513806	137	0.291162	0.160169	0.59042	0.106476	2.46016	8
chr1	89534336	89535180	138	0.490544	0.213929	0.778902	0.116762	2.72742	7
chr1	89602806	89603387	139	0.285997	0.122197	0.39363	0.115554	1.7595	8
chr1	89608591	89609386	140	0.391984	0.200285	0.883275	0.123845	2.82436	7
chr1	89660332	89660865	141	0.287918	0.143677	0.439073	0.0996897	2.12783	8
chr1	89666940	89667568	142	0.270396	0.202623	0.565346	0.104449	2.42513	7
chr1	89857752	89858642	143	1.30356	0.221444	0.711908	0.128182	2.46431	4
chr1	90005618	90006023	144	0.251818	0.138537	0.357992	0.0797566	2.1523	8
chr1	90378338	90379981	145	0.400103	0.186431	0.686056	0.1996	1.77611	7
chr1	90388455	90389133	146	0.366164	0.246045	0.657203	0.16513	1.98622	7
chr1	90850166	90850664	147	0.240059	0.079532	0.0336605	0.107017	-1.6399	2
chr1	93269765	93270880	148	1.2273	0.371425	0.63443	0.109026	2.5299	4
chr1	93429747	93430787	149	0.769908	0.210228	0.782796	0.129533	2.58606	6
chr1	93574213	93574560	150	0.317684	0.0602019	0.132052	0.0526776	1.3096	8
chr1	94020883	94021724	151	0.435	0.207222	0.564135	0.104375	2.42306	7
chr1	94026283	94026894	152	0.413192	0.132037	0.408881	0.0844717	2.26169	8
chr1	94338090	94338715	153	0.41244	0.185669	0.662121	0.145399	2.17936	7
chr1	94804671	94804994	154	0.291616	0.201734	0.890425	0.319456	1.47599	7
chr1	95374055	95374709	155	0.324422	0.21368	0.114219	0.565043	-2.29653	1
chr1	95520819	95521750	156	0.703751	0.362314	0.898491	0.169561	2.39882	5
chr1	95527322	95527841	157	0.317627	0.222051	0.520016	0.134897	1.93882	7
chr1	95530406	95530951	158	0.326063	0.191441	0.572565	0.211272	1.43404	7
chr1	95699205	95699852	159	0.349601	0.165486	0.38996	0.350062	0.155296	3
chr1	99529021	99529594	160	0.552067	0.165006	0.225113	0.127883	0.810986	3
chr1	99557390	99557948	161	0.554846	0.246122	0.11677	1.00595	-3.09595	1
chr1	99669150	99669725	162	0.323311	0.17935	0.498071	0.0958221	2.36584	7
chr1	107904150	107904484	163	0.342475	0.134074	0.287308	0.0880743	1.69453	8
chr1	120375576	120376267	164	0.422707	0.211414	0.972346	0.155979	2.63238	7
chr1	120377859	120378392	165	0.335113	0.123642	0.609103	0.15879	1.93288	8
chr1	120380009	120380617	166	0.285534	0.198684	0.732206	0.18999	1.94072	7
chr1	120381396	120381903	167	0.257859	0.108692	0.404773	0.0727391	2.46017	8
chr1	120406640	120407149	168	0.277629	0.091866	0.0764098	0.123478	-0.685298	2
chr1	121398281	121398874	169	0.27799	0.152367	0.545464	0.122303	2.14792	8
chr1	121399795	121400595	170	0.329494	0.142409	0.481856	0.387291	0.314453	3
chr1	121582802	121583169	171	0.359122	0.159744	0.281709	0.0925725	1.59516	7
chr1	122155578	122156329	172	0.431395	0.310071	0.514525	0.357106	0.525653	5
chr1	122164298	122164601	173	0.333081	0.167456	0.698235	0.167528	2.05279	7
chr1	125217690	125218056	174	0.263163	0.0374154	0.022663	0.0558266	-1.26393	2
chr1	128214156	128215116	175	0.82284	0.203715	0.135647	0.112346	0.269717	6
chr1	129652877	129653673	177	0.599416	0.232379	0.294876	0.0939183	1.64023	6
chr1	129902722	129902965	178	0.387621	0.0992937	0.170477	0.178473	-0.0657525	2
chr1	129965394	129966293	179	0.403276	0.165421	0.329461	0.0683178	2.25318	7
chr1	130312960	130313597	180	0.327518	0.235503	0.0958953	0.830049	-3.10044	1
chr1	131853068	131853950	181	0.661479	0.140959	0.385615	0.1984	0.955233	6
chr1	131887336	131887738	182	0.337675	0.137297	0.272358	0.0747209	1.85203	8
chr1	132195518	132196048	183	0.53335	0.116263	0.430734	0.0912395	2.22668	8
chr1	132196529	132197197	184	0.342551	0.13011	0.310523	0.142473	1.11856	3
chr1	132404938	132405499	185	0.311891	0.198244	0.363321	0.0990346	1.86471	7
chr1	132637637	132638460	186	0.858401	0.382238	0.426148	0.288296	0.562191	5
chr1	133022533	133023546	187	0.776442	0.241028	0.451638	0.185152	1.28188	6
chr1	133343974	133344470	188	0.316539	0.237745	0.533007	0.10133	2.38363	7
chr1	133512963	133513667	189	0.344446	0.140456	0.548595	0.104115	2.3864	8
chr1	133534711	133535251	190	0.44868	0.287522	0.200271	0.329209	-0.714242	1
chr1	134263926	134265086	191	1.86275	0.403828	0.369652	0.410058	-0.149275	4
chr1	134270663	134271383	192	0.493341	0.323971	1.03619	0.181232	2.50883	5
chr1	134286662	134287202	193	0.271064	0.0951474	0.298499	0.437011	-0.548415	2
chr1	134687402	134687975	194	0.399344	0.0714455	0.0363342	0.0600781	-0.710156	2
chr1	135015244	135015933	195	0.36884	0.167399	0.738668	0.145122	2.3397	7
chr1	135029194	135029593	196	0.292391	0.423267	0.0438124	0.883511	-4.30291	1
chr1	135029606	135030721	197	0.915766	0.244394	0.0368985	0.743407	-4.29588	1
chr1	135650663	135651517	198	0.412969	0.206604	0.595193	0.160208	1.88686	7
chr1	135704346	135705215	199	0.698047	0.207608	0.818757	0.155887	2.38547	6
chr1	135712127	135713039	200	0.516127	0.41621	0.604659	0.157532	1.93373	5
chr1	135721557	135722921	201	2.3195	0.463284	0.527832	0.113876	2.20273	4
chr1	135728093	135728533	202	0.29839	0.208391	0.807045	0.113863	2.81452	7
chr1	135792175	135793079	204	0.575112	0.326735	0.522856	0.288545	0.85538	5
chr1	135802835	135803418	205	0.361674	0.148561	0.613071	0.125225	2.2824	8
chr1	135847889	135848810	206	0.638743	0.223632	0.857618	0.221079	1.95094	6
chr1	135850497	135851109	207	0.384895	0.196057	0.552245	0.0841045	2.70061	7
chr1	135969115	135970393	208	0.828433	0.272014	0.588318	0.153821	1.92845	6
chr1	135973946	135974329	209	0.632604	0.427516	0.179768	1.27493	-2.81933	1
chr1	135974478	135975171	210	0.41024	0.313168	0.0739676	1.08277	-3.85365	1
chr1	135979724	135980308	211	0.415135	0.202117	1.07908	0.195362	2.45955	7
chr1	135989195	135989689	212	0.585847	0.416088	0.512159	0.280994	0.863741	5
chr1	136230928	136231506	213	0.425049	0.192052	0.476971	0.125164	1.92162	7
chr1	136322609	136323539	214	1.44336	0.360158	0.404359	0.0926205	2.1143	4
chr1	136357228	136357555	215	0.370392	0.182124	0.689442	0.0739709	3.20312	7
chr1	136387777	136388533	216	0.413143	0.149937	0.491047	0.0796903	2.60833	8
chr1	136423196	136424048	217	0.642473	0.237908	0.722985	0.123624	2.53838	6
chr1	136477181	136477974	218	0.772414	0.252605	0.50667	0.131887	1.93369	6
chr1	137027640	137028214	219	0.457285	0.225509	0.818678	0.293813	1.47526	7
chr1	137051124	137051639	220	0.288546	0.0906419	0.602057	0.134836	2.15043	8
chr1	137101109	137101714	221	0.305104	0.302709	0.643139	0.125506	2.34817	5
chr1	137658172	137658875	222	0.383669	0.0700052	0.193487	0.0508348	1.90768	8
chr1	137837936	137838766	223	1.29759	0.226562	0.452972	0.128723	1.80717	4
chr1	137911384	137911863	224	0.298609	0.21184	0.468537	0.0794584	2.54492	7
chr1	137999393	138000241	225	0.395777	0.11506	0.627417	0.13655	2.19176	8
chr1	138075802	138076783	226	1.29686	0.390221	0.398212	0.105213	1.91019	4
chr1	138080472	138081011	227	0.287718	0.133574	0.592585	0.118946	2.30707	8
chr1	138151580	138152152	228	0.391459	0.111601	0.840018	0.171497	2.28557	8
chr1	138243260	138244157	229	0.390181	0.232712	0.407102	0.189856	1.09644	7
chr1	138326959	138327577	230	0.481402	0.141883	0.708507	0.135231	2.38076	8
chr1	138341350	138341950	231	0.293812	0.0832221	0.486881	0.130157	1.89523	8
chr1	141362490	141362928	232	0.491691	0.120394	0.27228	0.189159	0.523171	3
chr1	145571609	145572437	233	0.374834	0.351007	0.638578	0.153953	2.04529	5
chr1	145574775	145575319	234	0.283492	0.108218	0.468075	0.107027	2.11842	8
chr1	145620877	145621448	235	0.377164	0.116725	0.327449	0.106141	1.61616	8
chr1	146622164	146622994	236	0.545832	0.105322	0.137418	0.110682	0.309636	3
chr1	151175676	151176094	237	0.27232	0.0714955	0.0328714	0.0683864	-1.03458	2
chr1	152926985	152927514	238	0.314684	0.31619	0.367634	0.134222	1.44686	5
chr1	152948553	152949287	240	0.470141	0.18395	0.42879	0.0633843	2.73885	7
chr1	153015410	153015962	241	0.313492	0.146619	0.772789	0.118867	2.6905	8
chr1	153024076	153024869	242	0.426481	0.258476	0.245134	0.295199	-0.267119	1
chr1	153193826	153194350	243	0.273835	0.229902	0.272535	0.204275	0.414168	3
chr1	153800663	153801297	244	0.26137	0.0693498	0.0673572	0.0617702	0.123014	2
chr1	155132142	155132736	245	0.345348	0.159936	0.384723	0.0742596	2.35762	8
chr1	155854497	155855034	247	0.253256	0.116678	0.473794	0.0847905	2.46841	8
chr1	155880862	155881608	248	1.05569	0.291652	0.502136	0.149662	1.73963	4
chr1	156877815	156878530	249	0.362577	0.14383	0.803896	0.130502	2.61372	8
chr1	156886224	156886842	250	0.271413	0.187574	0.609919	0.103401	2.54885	7
chr1	156944274	156945142	251	0.387707	0.111115	0.106899	0.15092	-0.493639	2
chr1	157099680	157099984	252	0.291528	0.102638	0.832828	0.189248	2.13187	8
chr1	157198528	157199075	253	0.288414	0.178625	0.388101	0.0612859	2.64317	7
chr1	157235386	157236151	254	0.668696	0.222381	0.378834	0.0931286	2.01266	6
chr1	157938821	157939609	255	0.41724	0.109329	0.351241	0.0734036	2.24312	8
chr1	158143016	158143627	256	0.309149	0.188734	0.587185	0.117274	2.31414	7
chr1	158152527	158153540	257	0.961207	0.225762	0.468925	0.120439	1.9522	6
chr1	158675096	158675890	258	0.93342	0.232938	0.493022	0.124972	1.97147	6
chr1	158901473	158901877	259	0.286017	0.116472	0.497773	0.0983248	2.32816	8
chr1	158985390	158985980	260	0.283436	0.0954144	0.258101	0.138406	0.894216	5
chr1	161165747	161166286	261	0.243772	0.151223	0.282288	0.0739954	1.91739	8
chr1	161168112	161168853	262	0.781195	0.23271	0.178196	0.114758	0.630433	6
chr1	162260932	162261316	264	0.264008	0.0963966	0.393642	0.0578525	2.74537	8
chr1	162339724	162340285	265	0.3072	0.128964	0.231799	0.0465089	2.29281	8
chr1	162724179	162724674	266	0.231084	0.154605	0.412274	0.124724	1.71684	8
chr1	162755543	162756105	267	0.279906	0.165163	0.340866	0.0643908	2.38627	7
chr1	163182161	163183395	268	0.497317	0.199559	0.377769	0.218094	0.789766	3
chr1	163198847	163199602	269	0.869885	0.254387	0.273142	0.165429	0.720015	6
chr1	163237113	163237800	270	0.411465	0.161791	0.241475	0.065767	1.86063	7
chr1	163824479	163825277	271	0.633813	0.176781	0.283544	0.0634846	2.14163	6
chr1	167558688	167559055	272	0.34864	0.122215	0.287215	0.039054	2.84713	8
chr1	167639741	167640371	273	0.306895	0.121658	0.617668	0.0961531	2.67083	8
chr1	167694210	167694667	274	0.483321	0.183129	0.0881957	0.812562	-3.18921	1
chr1	167699215	167699712	275	0.333011	0.143385	0.310986	0.121985	1.343	3
chr1	167748274	167749227	276	0.873975	0.191574	0.614545	0.166025	1.8818	6
chr1	167915165	167915898	277	0.458077	0.146542	0.293765	0.0561331	2.36717	8
chr1	169177018	169177616	278	0.284214	0.0769062	0.415698	0.0824892	2.31934	8
chr1	169270090	169270742	279	0.33023	0.179227	0.31076	0.464942	-0.579714	3
chr1	169314247	169314799	280	0.609655	0.258209	0.481408	0.0906152	2.39659	6
chr1	171967287	171967796	281	0.324464	0.0414797	0.010187	0.012574	-0.279029	2
chr1	172120407	172120837	282	0.277433	0.161793	0.447743	0.0743043	2.57509	8
chr1	172553165	172553539	283	0.298539	0.194504	0.397267	0.0584085	2.745	7
chr1	172775527	172776460	284	1.08588	0.248737	0.161303	0.126708	0.345846	4
chr1	172780713	172781147	285	0.263564	0.105901	0.574091	0.15624	1.87082	8
chr1	172793149	172793487	286	0.268491	0.213177	0.180492	0.13166	0.452178	3
chr1	173027800	173028163	287	0.259482	0.216	0.461354	0.114701	1.9986	7
chr1	173054441	173055118	288	0.419562	0.0869367	0.312341	0.0696973	2.14801	8
chr1	173210892	173211492	289	0.558688	0.322454	0.04513	0.40047	-3.12152	1
chr1	174294570	174295539	290	0.750219	0.197672	0.274271	0.142859	0.936192	6
chr1	174423700	174424074	291	0.269849	0.272969	0.710379	0.147052	2.26451	7
chr1	174456747	174457438	292	0.672113	0.258016	0.426839	0.221974	0.94019	6
chr1	175263277	175263868	293	0.394289	0.0792657	0.282542	0.0481985	2.52687	8
chr1	176101098	176102327	294	1.184	0.176072	0.154536	0.0800298	0.940728	4
chr1	176102537	176103162	295	0.2772	0.133743	0.0616346	0.208732	-1.74352	2
chr1	178751999	178752624	296	0.304896	0.135331	0.264331	0.0329164	2.96774	8
chr1	178752965	178753664	297	0.433293	0.123815	0.222516	0.0503519	2.12189	8
chr1	180331978	180332541	298	0.235627	0.156127	0.584693	0.0985583	2.55653	8
chr1	181481427	181481957	299	0.292031	0.158706	0.237301	0.0730219	1.68676	8
chr1	181541167	181541818	300	0.35585	0.0708549	0.276614	0.0485104	2.48728	8
chr1	181645323	181645740	301	0.291908	0.258229	0.265248	0.089543	1.5561	7
chr1	181645936	181646400	302	0.276302	0.143719	0.351677	0.0726588	2.25942	8
chr1	181743553	181743861	304	0.371385	0.153196	0.593424	0.0993464	2.5665	8
chr1	181765846	181766388	305	0.285565	0.117234	0.248734	0.0660092	1.89796	8
chr1	181784214	181785018	306	0.875918	0.400356	0.278847	0.133396	1.05814	5
chr1	181905685	181906345	307	0.414187	0.0994254	0.463425	0.0874725	2.39215	8
chr1	181961008	181961504	308	0.295824	0.0975091	0.169157	0.0988671	0.768782	3
chr1	182078596	182079144	309	0.307006	0.100875	0.231378	0.067041	1.772	8
chr1	182500342	182500781	310	0.311406	0.153445	0.21316	0.126078	0.752979	3
chr1	182748005	182748651	311	0.283389	0.119915	0.4937	0.0792437	2.62409	8
chr1	182780684	182781511	312	0.844457	0.241411	0.0610474	0.787977	-3.66854	1
chr1	182832919	182833592	313	1.05018	0.31916	0.164364	0.0938641	0.801709	4
chr1	182836454	182837278	314	0.250242	0.134594	0.552787	0.412124	0.422756	3
chr1	183146257	183147032	315	0.677437	0.127802	0.596464	0.0967475	2.61172	6
chr1	183187098	183187939	316	1.07787	0.2821	0.360196	0.241669	0.573793	4
chr1	183264379	183265693	317	0.90862	0.202179	0.367761	0.102042	1.83945	6
chr1	183772460	183772927	318	0.489987	0.17876	0.0529974	0.497065	-3.20537	1
chr1	184211281	184211828	319	0.263061	0.230641	0.180337	0.288448	-0.674634	1
chr1	186468911	186469662	320	1.04866	0.287573	0.401397	0.071672	2.46915	4
chr1	187053602	187054329	322	0.504047	0.117522	0.66457	0.106152	2.63493	8
chr1	187278104	187278783	323	0.665209	0.362122	0.446168	0.327605	0.444462	5
chr1	187293288	187294073	324	0.336886	0.186602	0.50177	0.0841977	2.56101	7
chr1	187295811	187296971	325	0.928324	0.182221	0.329716	0.0897895	1.86499	6
chr1	187554881	187555532	327	0.53086	0.0980913	0.246197	0.0870049	1.49	8
chr1	190209586	190210205	328	0.326167	0.153372	0.267454	0.142747	0.901138	3
chr1	190211611	190212240	329	0.335949	0.160212	0.175146	0.0672772	1.3673	3
chr1	190797018	190797463	330	0.279341	0.131437	0.196187	0.0898059	1.1187	3
chr1	192878789	192879713	331	1.32806	0.409013	0.39325	0.107271	1.86447	4
chr1	192913124	192913732	332	0.453857	0.184044	0.609708	0.116732	2.37498	7
chr1	193199023	193199708	333	0.337892	0.229528	0.330503	0.111594	1.5579	7
chr1	193269602	193270121	334	0.303876	0.281658	0.649119	0.0881943	2.86568	7
chr1	193274403	193274889	335	0.298266	0.26264	0.551168	0.104673	2.38551	7
chr1	193663105	193663868	336	0.583812	0.18423	0.507063	0.108849	2.20948	6
chr1	193698813	193699384	338	0.443644	0.202056	0.405458	0.111877	1.84835	7
chr1	193734904	193735341	339	0.400392	0.0429621	0.0971257	0.120604	-0.309488	2
chr1	193915589	193916126	341	0.272578	0.0925431	0.201552	0.422703	-1.06476	2
chr10	5140015	5140694	342	0.366743	0.125395	0.406022	0.0903795	2.15516	8
chr10	5940627	5941031	343	0.299798	0.104432	0.256105	0.0562529	2.16693	8
chr10	7457492	7458204	344	0.276882	0.0949632	0.263878	0.080226	1.70531	8
chr10	11043143	11043883	345	0.426248	0.174756	0.407555	0.103908	1.9614	7
chr10	12532717	12533438	347	0.909571	0.173134	0.212169	0.243286	-0.196576	6
chr10	12534121	12534732	348	0.321574	0.182374	0.625406	0.126535	2.2962	7
chr10	12546607	12547073	349	0.250461	0.10899	0.645582	0.159739	2.00811	8
chr10	12580050	12580633	350	0.377909	0.102225	0.382696	0.0822235	2.2049	8
chr10	12580845	12581462	351	0.390471	0.0915307	0.412311	0.0673195	2.59686	8
chr10	12671194	12671607	352	0.358461	0.09888	0.359198	0.119779	1.57643	8
chr10	12682046	12682522	353	0.410863	0.13612	0.34951	0.107524	1.69144	8
chr10	14165545	14166118	354	0.3641	0.162118	0.258816	0.306596	-0.243545	3
chr10	15458440	15458928	355	0.320068	0.117142	0.284797	0.0630306	2.15816	8
chr10	17320533	17320987	358	0.286847	0.176334	0.360066	0.0448953	2.97585	7
chr10	17438719	17439208	359	0.317137	0.125379	0.293139	0.0482772	2.57751	8
chr10	17639676	17640329	360	0.337863	0.19437	0.310078	0.0476563	2.67658	7
chr10	19425642	19426160	361	0.294985	0.114762	0.329216	0.414115	-0.330102	2
chr10	19605937	19606424	362	0.236439	0.0860422	0.256066	0.0487017	2.37077	8
chr10	19855431	19855862	363	0.374728	0.120847	0.189247	0.123724	0.609135	3
chr10	19909887	19910498	364	0.27941	0.0679324	0.298752	0.0772425	1.93775	8
chr10	20032819	20033285	365	0.23102	0.318154	0.0486571	0.531382	-3.42239	1
chr10	20626707	20627400	366	0.422291	0.292618	0.322633	0.0809225	1.98203	5
chr10	20689204	20689713	367	0.306863	0.113596	0.269931	0.0776678	1.78408	8
chr10	20916266	20916934	368	0.690177	0.290405	0.485959	0.10944	2.14053	5
chr10	20941172	20941652	369	0.266354	0.164519	0.400281	0.0808579	2.29342	8
chr10	20948083	20948888	370	0.649235	0.179168	0.468735	0.151247	1.62544	6
chr10	21098315	21098784	371	0.31566	0.0899123	0.336738	0.090357	1.88632	8
chr10	21199135	21199718	372	0.300382	0.180926	0.257653	0.0512651	2.3071	7
chr10	21231140	21231594	373	0.251953	0.161356	0.555719	0.111786	2.30336	8
chr10	21232196	21232756	374	0.290395	0.247223	0.465144	0.112358	2.03989	7
chr10	21245274	21245850	375	0.262294	0.234296	0.642375	0.118488	2.4288	7
chr10	21308258	21308630	376	0.307491	0.0688846	0.0536752	0.0704617	-0.386282	2
chr10	22446089	22446552	377	0.262141	0.123576	0.314067	0.160926	0.960323	3
chr10	24349073	24349646	378	0.411091	0.24238	0.3203	0.135119	1.23905	7
chr10	24354921	24355529	379	0.293359	0.244357	0.383912	0.121081	1.65669	7
chr10	24451048	24451670	380	0.299043	0.142197	0.381133	0.0919631	2.03934	8
chr10	24478274	24478845	381	0.284801	0.159825	0.423537	0.0954058	2.1387	8
chr10	24522530	24522964	382	0.308929	0.110544	0.269297	0.0417946	2.65904	8
chr10	28286191	28286702	383	0.427491	0.142146	0.321077	0.0585865	2.43435	8
chr10	30482854	30483584	385	0.994313	0.309715	0.287718	0.0760663	1.90549	4
chr10	31050057	31050631	386	0.235168	0.0882457	0.346059	0.0650688	2.39314	8
chr10	36951740	36952449	387	0.462304	0.196039	0.234082	0.106248	1.13221	7
chr10	36983268	36983786	388	0.337782	0.0392448	0.010787	0.0511239	-2.14475	2
chr10	37000173	37000617	389	0.265607	0.101912	0.204396	0.0531025	1.92464	8
chr10	39844703	39845490	390	0.647494	0.249392	0.337518	0.171658	0.971312	6
chr10	39851257	39852298	391	1.13222	0.253603	0.35865	0.0932897	1.93142	4
chr10	39853403	39853836	392	0.271771	0.11738	0.292611	0.0532025	2.43748	8
chr10	39860756	39861634	393	0.85334	0.256721	0.182814	0.969185	-2.40001	1
chr10	39993600	39994231	394	0.555787	0.118387	0.307082	0.059175	2.35608	8
chr10	39995886	39996311	395	0.318448	0.194208	0.410318	0.118376	1.78474	7
chr10	40171326	40172401	396	0.635802	0.146806	0.287348	0.112421	1.34612	6
chr10	40564293	40565282	397	0.341399	0.117603	0.279888	0.0650378	2.08863	8
chr10	40726463	40726972	398	0.320586	0.0914421	0.408842	0.120112	1.75872	8
chr10	40909220	40909611	399	0.309765	0.11337	0.375776	0.0938834	1.98948	8
chr10	40924430	40925516	400	0.752401	0.187236	0.546783	0.117425	2.20963	6
chr10	40928540	40929631	401	1.00944	0.149118	0.317553	0.0765747	2.03788	6
chr10	41963831	41964768	403	0.63934	0.255379	0.529727	0.114302	2.20255	6
chr10	41966790	41967457	404	0.325535	0.150804	0.321981	0.0888371	1.84607	8
chr10	41984736	41985387	405	0.641026	0.259256	0.486598	0.118084	2.03371	6
chr10	42240510	42241083	406	0.340603	0.174262	0.430487	0.0561277	2.91706	7
chr10	42253912	42254370	407	0.515195	0.278618	0.346635	0.0898811	1.93552	5
chr10	42257160	42257980	408	0.689023	0.224104	0.387726	0.0735316	2.38283	6
chr10	43010320	43010889	409	0.286959	0.0943328	0.209496	0.0542339	1.93017	8
chr10	43329157	43329838	410	0.79443	0.162434	0.230043	0.0598604	1.92459	6
chr10	43350409	43350989	411	0.359705	0.0807071	0.199536	0.0481456	2.02873	8
chr10	43511552	43511935	412	0.282802	0.116414	0.190421	0.021078	3.11607	8
chr10	44077080	44077437	413	0.263843	0.0487395	0.26011	0.0819792	1.65384	8
chr10	44849827	44850234	414	0.315744	0.219205	0.323559	0.0429677	2.88396	7
chr10	45119555	45120060	415	0.274716	0.0599479	0.131432	0.135404	-0.042628	2
chr10	45303840	45304678	416	0.666915	0.167286	0.123543	0.103064	0.259173	6
chr10	47173263	47173851	417	0.375642	0.152353	0.126986	0.117228	0.114415	3
chr10	57694098	57695851	418	0.375054	0.324556	0.219225	0.481703	-1.13216	1
chr10	57874947	57875541	420	0.38071	0.090108	0.176019	0.016845	3.31031	8
chr10	57908497	57908832	421	0.270292	0.0491264	0.146842	0.0642814	1.17931	8
chr10	58810801	58811475	422	0.679077	0.22707	0.185384	0.0242374	2.88464	6
chr10	59263550	59264058	423	0.334169	0.0882932	0.262538	0.076066	1.77385	8
chr10	59336385	59336748	424	0.269381	0.194035	0.295532	0.124744	1.2377	7
chr10	59541076	59541747	425	0.628408	0.0898058	0.165453	0.0814411	1.01368	3
chr10	61795199	61795816	426	0.271115	0.184496	0.113905	0.0539433	1.06443	3
chr10	61805252	61805820	427	0.509522	0.253229	0.199152	0.248565	-0.318315	1
chr10	66645762	66646200	428	0.267281	0.0963088	0.177592	0.0457577	1.93339	8
chr10	66772157	66772480	429	0.276103	0.117832	0.257681	0.0172101	3.82836	8
chr10	66782123	66782395	430	0.39579	0.127676	0.38837	0.0990548	1.96035	8
chr10	69589711	69590656	431	0.720641	0.177144	0.249484	0.0667305	1.88684	6
chr10	69657720	69658194	432	0.249758	0.0517385	0.0297538	0.0426417	-0.504944	2
chr10	72139413	72139810	433	0.263777	0.132791	0.271037	0.0473297	2.49282	8
chr10	74735591	74736226	434	0.413277	0.146811	0.296447	0.0631715	2.21263	8
chr10	74978512	74979038	435	0.362474	0.232708	0.195594	0.385994	-0.977095	1
chr10	75159385	75160415	436	1.3303	0.291907	0.692549	0.138949	2.30909	4
chr10	75168671	75169188	437	0.394923	0.242299	0.329028	0.051029	2.6652	7
chr10	75169199	75169872	438	0.472293	0.154143	0.762936	0.0999659	2.91958	8
chr10	75225049	75225780	439	0.528502	0.119182	0.262849	0.172285	0.606565	3
chr10	75401001	75401488	440	0.303993	0.0757728	0.368663	0.0775773	2.23402	8
chr10	75908807	75909500	441	0.446977	0.213337	0.495703	0.0947107	2.37563	7
chr10	75950943	75951344	442	0.285253	0.179327	0.445326	0.0504294	3.11743	7
chr10	76597121	76597740	443	0.554542	0.284644	0.300234	0.0791081	1.91086	5
chr10	76621656	76622176	444	0.352738	0.200008	0.786788	0.142149	2.46029	7
chr10	76622227	76622751	445	0.321068	0.19097	0.38402	0.138981	1.4597	7
chr10	76678311	76678932	446	0.400018	0.325397	0.699264	0.142498	2.28687	5
chr10	76683723	76684345	447	0.499382	0.211727	0.511189	0.154571	1.7191	7
chr10	76687178	76687698	448	0.302319	0.20344	0.426708	0.0650266	2.69551	7
chr10	76688019	76688546	449	0.402219	0.174316	0.363429	0.150372	1.26753	3
chr10	76695173	76695557	450	0.281274	0.340237	0.550355	0.0897261	2.60339	5
chr10	76993836	76994518	451	0.555934	0.299849	0.40154	0.163647	1.28975	5
chr10	77027663	77028193	453	0.400229	0.175963	0.676224	0.0806378	3.05232	7
chr10	77470766	77471309	454	0.486561	0.154178	0.257157	0.367344	-0.512806	3
chr10	77709348	77710148	455	0.461532	0.272109	0.402382	0.069085	2.52497	7
chr10	77829552	77830107	456	0.460811	0.246688	0.320863	0.115589	1.46501	7
chr10	77861947	77862583	457	0.331694	0.281912	0.684211	0.161893	2.07263	5
chr10	79168419	79169412	458	1.0004	0.140261	0.493105	0.449235	0.13414	6
chr10	79175067	79175800	459	0.434876	0.0830343	0.383432	0.063949	2.56535	8
chr10	79377009	79377711	460	0.562732	0.137422	0.51642	0.165663	1.6344	8
chr10	79533682	79534562	461	0.734069	0.199019	0.628315	0.158059	1.98422	6
chr10	79543757	79544316	462	0.34352	0.17219	0.876243	0.139883	2.63848	7
chr10	79565626	79566274	463	0.422248	0.186753	0.520262	0.111876	2.20727	7
chr10	79580000	79580578	464	0.575749	0.274333	0.11856	0.695398	-2.54218	1
chr10	79586510	79587474	465	0.751065	0.283915	0.873907	0.277298	1.6525	6
chr10	79656546	79657192	466	0.279315	0.121853	0.402024	0.103028	1.95389	8
chr10	79705329	79705850	467	0.248308	0.0779409	0.283891	0.107061	1.39856	8
chr10	79726915	79727435	468	0.293948	0.114154	0.281477	0.210874	0.41493	3
chr10	79732646	79734007	469	0.624581	0.211181	0.710393	0.212123	1.73896	6
chr10	79734568	79735174	470	0.250562	0.11402	0.551201	0.164982	1.73417	8
chr10	79794655	79795422	471	0.63145	0.22941	0.821022	0.108648	2.9063	6
chr10	79806974	79807677	472	0.746818	0.179532	0.516864	0.199578	1.36841	6
chr10	79807686	79808282	473	0.34869	0.0822471	0.564925	0.187009	1.58981	8
chr10	79847311	79847978	474	0.842447	0.25979	0.849031	0.162703	2.37643	6
chr10	79916416	79916796	476	0.389991	0.127691	0.429271	0.0720884	2.55753	8
chr10	79938272	79938587	477	0.427243	0.121647	0.193521	0.548302	-1.49768	2
chr10	80009655	80010207	478	0.284518	0.103013	0.603479	0.155864	1.94618	8
chr10	80016085	80016717	479	0.566998	0.202001	0.841928	0.221017	1.92474	6
chr10	80035098	80035690	480	0.46125	0.279211	0.460931	0.0982137	2.21907	5
chr10	80140654	80141236	481	0.312204	0.11824	0.58501	0.300066	0.960846	3
chr10	80160286	80161290	482	1.01343	0.255574	0.781772	0.156285	2.31521	6
chr10	80281210	80282495	483	0.83648	0.241798	0.441648	0.099341	2.14125	6
chr10	80321044	80321616	484	0.367656	0.177435	0.665425	0.147473	2.16624	7
chr10	80342705	80343392	485	0.479097	0.311849	0.447326	0.12805	1.79662	5
chr10	80558041	80558548	486	0.326143	0.428313	0.793509	0.145755	2.43665	5
chr10	80569065	80569601	487	0.401792	0.0881514	0.231434	0.502947	-1.11645	2
chr10	80825092	80825809	488	0.619576	0.199793	0.804669	0.271506	1.5639	6
chr10	80844471	80845473	489	0.779105	0.324755	0.524892	0.108086	2.2693	5
chr10	80960273	80960898	490	1.05778	0.322555	0.49458	0.240383	1.0378	4
chr10	80981948	80982515	491	0.301092	0.213965	0.511933	0.121993	2.06019	7
chr10	82129233	82129667	492	0.542754	0.145297	0.316523	0.176063	0.842596	3
chr10	82268072	82268686	493	0.271368	0.172095	0.643712	0.0911712	2.80627	7
chr10	82424726	82425307	494	0.305511	0.141419	0.49002	0.120863	2.01052	8
chr10	82456896	82457440	495	0.256231	0.0959296	0.432052	0.0783416	2.44839	8
chr10	82482018	82482833	496	0.792365	0.246096	0.548326	0.154504	1.82071	6
chr10	82542844	82543463	497	0.46885	0.132191	0.858872	0.152634	2.48463	8
chr10	82579423	82580005	498	0.330379	0.121714	0.68457	0.107405	2.66087	8
chr10	82847683	82848119	500	0.300663	0.174009	0.250703	0.119525	1.06239	3
chr10	83107424	83107956	501	0.442773	0.233925	0.626567	0.150766	2.04792	7
chr10	83417128	83417475	502	0.698234	0.0769371	0.00536758	0.0358496	-2.53283	2
chr10	84038523	84039357	503	0.635281	0.209643	0.122319	0.366999	-1.57731	1
chr10	84488505	84489116	504	0.506718	0.0652118	0.0631631	0.0836028	-0.398961	2
chr10	85488891	85489531	505	0.454019	0.150465	0.156499	0.0524115	1.56012	3
chr10	85515762	85516339	506	0.320962	0.121148	0.53601	0.106477	2.32092	8
chr10	86241038	86241371	507	0.282858	0.364037	0.267124	0.461576	-0.786787	1
chr10	87848439	87849089	508	0.521866	0.103457	0.678665	0.135739	2.3134	8
chr10	88555033	88555780	509	0.396439	0.0968816	0.332992	0.115257	1.52249	8
chr10	89133082	89133510	510	0.307938	0.118583	0.542937	0.305322	0.828389	3
chr10	92606016	92606817	512	0.596622	0.210149	0.186437	0.169321	0.13815	3
chr10	93338567	93338946	513	0.301812	0.0882888	0.400147	0.0574001	2.78009	8
chr10	93348654	93349298	514	0.345021	0.126444	0.211569	0.0974222	1.11088	3
chr10	93353622	93354258	515	0.624475	0.181813	0.377918	0.10468	1.84219	6
chr10	93535640	93535997	516	0.287094	0.137188	0.439176	0.0880393	2.30557	8
chr10	93585307	93585846	517	0.312884	0.18659	0.515172	0.109395	2.22517	7
chr10	94375206	94375686	518	0.262558	0.0970867	0.48448	0.0660426	2.85626	8
chr10	94387049	94387634	519	0.246838	0.0906945	0.392625	0.0552161	2.80777	8
chr10	94394295	94395394	520	0.91975	0.251305	0.325129	0.0982	1.71703	6
chr10	94400887	94401277	521	0.310689	0.152187	0.279727	0.0605836	2.18855	8
chr10	98087228	98087852	522	0.410343	0.132135	0.241458	0.117077	1.038	3
chr10	98368528	98369151	523	0.340078	0.15055	0.242731	0.102555	1.23489	3
chr10	104854958	104855469	524	0.342409	0.087521	0.248024	0.172035	0.525221	3
chr10	107610073	107610659	525	0.363277	0.151031	0.353773	0.0938012	1.90392	8
chr10	108019253	108019848	526	0.276716	0.150367	0.369552	0.0786967	2.21708	8
chr10	109984193	109984578	527	0.270026	0.0598485	0.0999329	0.0764334	0.382369	2
chr10	110428881	110429427	528	0.388223	0.16344	0.503061	0.125603	1.99329	7
chr10	110659645	110660018	529	0.342761	0.0667128	0.439972	0.0451389	3.25663	8
chr10	110952399	110952991	530	0.345147	0.168876	0.820075	0.11674	2.80191	7
chr10	111012904	111013451	531	0.639841	0.263845	0.349564	0.0907661	1.93364	6
chr10	111032250	111033324	532	0.537992	0.310481	0.321661	0.172229	0.897337	5
chr10	111091978	111092427	533	0.252392	0.0859034	0.435862	0.0869535	2.31236	8
chr10	111105595	111106324	534	0.385885	0.110497	0.412731	0.0736563	2.47036	8
chr10	111106594	111107189	535	0.285563	0.143485	0.37629	0.0584459	2.66603	8
chr10	113166545	113166944	536	0.252941	0.0581454	0.0647395	0.0810815	-0.320296	2
chr10	114592794	114593197	537	0.292378	0.0686391	0.0282394	0.0902429	-1.6418	2
chr10	115201113	115201607	538	0.242617	0.0559368	0.0268238	0.0657321	-1.26206	2
chr10	115980150	115980613	539	0.33429	0.083928	0.183974	0.0643357	1.50138	8
chr10	116534236	116535146	540	0.815324	0.295868	0.437174	0.0821857	2.39709	6
chr10	116543101	116543855	541	0.922791	0.304705	0.116017	0.0582359	0.982176	4
chr10	117169156	117169731	542	0.385103	0.213177	0.452063	0.0964492	2.21699	7
chr10	117501863	117502409	543	0.32046	0.286155	0.20949	0.112891	0.886099	5
chr10	118502508	118502965	544	0.317525	0.261277	0.230099	0.0831082	1.45819	7
chr10	118523421	118524618	545	0.466389	0.196355	0.329941	0.120166	1.44959	7
chr10	119597507	119598065	547	0.281187	0.0656026	0.110575	0.312792	-1.49179	2
chr10	119606152	119606525	548	0.288619	0.0974839	0.343235	0.0810405	2.06898	8
chr10	120212159	120212902	549	0.459473	0.140134	0.246314	0.0899953	1.44248	3
chr10	121005924	121006848	550	0.728476	0.183483	0.258554	0.104116	1.30405	6
chr10	122529326	122529812	551	0.264524	0.069384	0.0812924	0.0574783	0.492858	2
chr10	122632737	122633295	552	0.55557	0.132031	0.0400549	0.28007	-2.7753	1
chr10	126572522	126573074	554	0.404908	0.222894	0.374677	0.100051	1.89442	7
chr10	126627409	126627833	555	0.382466	0.141901	0.537784	0.10134	2.39633	8
chr10	126640013	126640529	556	0.284849	0.161924	0.420334	0.0653559	2.66667	8
chr10	126642283	126642861	557	0.826803	0.255297	0.579814	0.147501	1.96761	6
chr10	126728928	126729521	558	0.476689	0.283582	0.0571749	0.344832	-2.5716	1
chr10	126851869	126852239	559	0.254573	0.0510918	0.076106	0.0856769	-0.168804	2
chr10	126958585	126959317	560	0.69953	0.106505	0.174479	0.370261	-1.08114	2
chr10	127007401	127007794	561	0.256803	0.0897216	0.401376	0.103447	1.94578	8
chr10	127175603	127176117	562	0.228352	0.284271	0.340131	0.188549	0.847753	5
chr10	127315586	127316044	563	0.286442	0.129152	0.735126	0.198766	1.88164	8
chr10	127526918	127527322	564	0.30105	0.117292	0.458312	0.0788136	2.52477	8
chr10	127624290	127624750	565	0.273203	0.150147	0.428356	0.0765567	2.46885	8
chr10	127986193	127986539	566	0.292272	0.143318	0.0337812	0.111883	-1.69845	2
chr11	2999909	3005023	568	1.66127	0.250482	0.157015	0.263383	-0.742573	4
chr11	4055644	4056001	569	0.270506	0.105703	0.204113	0.0299075	2.73039	8
chr11	4192127	4192551	570	0.29067	0.142699	0.734064	0.144097	2.34085	8
chr11	4443080	4443834	571	0.623807	0.207292	0.222257	0.09377	1.23621	6
chr11	4453566	4454003	572	0.282139	0.0877024	0.285545	0.0540448	2.38008	8
chr11	4476143	4476830	573	0.338676	0.0935067	0.288196	0.0474554	2.57732	8
chr11	4559820	4560131	574	0.324513	0.240107	0.397095	0.0594838	2.71849	7
chr11	4577114	4577794	575	0.65582	0.167541	0.499899	0.111957	2.14874	6
chr11	4866718	4867330	576	0.368685	0.116253	0.87176	0.118211	2.87207	8
chr11	4867360	4868052	577	0.616504	0.12044	0.280354	0.0524969	2.39486	8
chr11	4902735	4903428	578	0.385919	0.151179	0.447166	0.0785233	2.49458	8
chr11	4909124	4909811	579	0.448744	0.213744	0.322717	0.0704615	2.17949	7
chr11	4966973	4967451	580	0.269268	0.176784	0.425203	0.0877338	2.26399	7
chr11	5002492	5002819	581	0.308789	0.140113	0.328285	0.0651803	2.31486	8
chr11	5456387	5456831	583	0.439563	0.191214	0.162198	0.142862	0.181935	3
chr11	5473741	5474376	584	0.340187	0.130095	0.285435	0.0936609	1.59737	8
chr11	6495259	6495836	585	0.242805	0.249404	0.572093	0.100472	2.49769	7
chr11	6499262	6499666	586	0.31646	0.118111	0.462004	0.0974819	2.23309	8
chr11	6499692	6500280	587	0.721157	0.252669	0.9289	0.188259	2.29672	6
chr11	8870281	8870929	588	0.571275	0.228441	0.262511	0.0966353	1.43239	6
chr11	11628134	11628644	589	0.34308	0.252143	0.971351	0.135471	2.83289	7
chr11	11628931	11629808	590	0.821185	0.189887	0.446613	0.0988917	2.16382	6
chr11	11633013	11633848	591	0.466918	0.175195	0.783497	0.105294	2.88371	7
chr11	11711864	11712393	592	0.276126	0.136425	0.328263	0.0752048	2.11129	8
chr11	11735255	11735682	593	0.252119	0.159155	0.365054	0.0608228	2.56585	8
chr11	11736803	11737167	594	0.332743	0.419031	0.423293	0.279593	0.596581	5
chr11	11784815	11785302	595	0.297758	0.141808	0.399956	0.0623786	2.66138	8
chr11	16402992	16403752	596	0.440205	0.156277	0.0799287	0.124988	-0.638563	2
chr11	16904708	16905355	597	0.301647	0.130619	0.267772	0.0854993	1.63562	8
chr11	17136405	17136983	598	0.237568	0.101541	0.390894	0.0979934	1.98506	8
chr11	19122377	19122875	599	0.264959	0.0849794	0.18648	0.197463	-0.0821362	2
chr11	20003877	20004505	600	0.324153	0.142168	0.337804	0.0938755	1.83634	8
chr11	20130909	20131662	601	0.416066	0.162814	0.178742	0.07498	1.24224	3
chr11	20535891	20536544	602	0.463816	0.0946286	0.373167	0.174949	1.08852	5
chr11	21005451	21005777	603	0.268283	0.1867	0.382019	0.0569619	2.72424	7
chr11	21978925	21979264	604	0.297709	0.217727	0.512897	0.119305	2.09478	7
chr11	22693504	22694119	605	0.280473	0.236451	0.497296	0.0993777	2.31156	7
chr11	22709746	22710386	606	0.623731	0.237447	0.490202	0.100613	2.27323	6
chr11	22723948	22724469	607	0.289498	0.124846	0.56204	0.101774	2.45376	8
chr11	22742797	22743300	608	0.319982	0.1993	0.361737	0.0946636	1.92288	7
chr11	22746787	22747445	609	0.464752	0.113956	0.435712	0.121896	1.82924	8
chr11	22871842	22872426	611	0.241974	0.531545	0.328484	0.487917	-0.569378	5
chr11	23993994	23994533	612	0.300864	0.0761794	0.350345	0.0711336	2.28414	8
chr11	24029401	24030453	613	0.516673	0.24236	0.664172	0.146668	2.17137	7
chr11	24999785	25000299	614	0.955948	0.111217	0.0153083	0.0363029	-1.19368	2
chr11	29545328	29545852	615	0.246983	0.112445	0.519452	0.0930107	2.46887	8
chr11	29715244	29715714	616	0.395324	0.13227	0.380319	0.0906549	2.05671	8
chr11	30514024	30514826	618	0.519958	0.0866035	0.205137	0.045871	2.13684	8
chr11	31712121	31712742	619	0.333511	0.202659	0.522853	0.113724	2.19099	7
chr11	31731090	31732236	620	1.20103	0.352191	0.355746	0.121939	1.53695	4
chr11	31743392	31744530	621	1.36514	0.287582	0.773231	0.126097	2.60684	4
chr11	31745096	31745730	622	0.353177	0.19721	1.20789	0.228487	2.3972	7
chr11	31761049	31761694	623	0.374933	0.122813	0.326417	0.077379	2.06259	8
chr11	31791703	31792107	624	0.333122	0.127284	0.397246	0.0622773	2.6539	8
chr11	32100091	32100760	625	0.557883	0.27403	0.794196	0.235232	1.7511	5
chr11	32145196	32146357	626	1.57321	0.301731	0.420636	0.0974678	2.09827	4
chr11	32150587	32151471	627	0.498692	0.280019	0.621775	0.10434	2.56366	5
chr11	32155841	32156815	628	0.888126	0.214056	0.710473	0.12559	2.49065	6
chr11	32164908	32165674	629	0.474552	0.12128	0.208864	0.050642	2.02284	8
chr11	32168746	32169528	630	0.787294	0.245328	0.394497	0.110906	1.82138	6
chr11	43541254	43541726	631	0.302931	0.112423	0.438601	0.0783875	2.46921	8
chr11	44282977	44283385	632	0.284453	0.303133	0.195389	0.392512	-1.00269	1
chr11	44322182	44322990	633	0.903654	0.29843	0.364758	0.0848504	2.09099	6
chr11	44325427	44326016	634	0.259341	0.228501	0.337554	0.0971666	1.78608	7
chr11	44342490	44343186	635	0.343314	0.156038	0.383767	0.222941	0.780869	3
chr11	45618653	45619607	636	0.915979	0.337587	0.350953	0.0770829	2.17231	4
chr11	45663441	45663775	637	0.275041	0.139827	0.722322	0.0850456	3.07147	8
chr11	45668719	45669447	638	0.543053	0.268467	0.234478	0.193605	0.27504	5
chr11	45669565	45670204	639	0.336235	0.140002	0.350701	0.356279	-0.0227029	3
chr11	45693536	45694000	640	0.260813	0.151908	0.397466	0.088654	2.15202	8
chr11	45719420	45720232	641	0.555064	0.105397	0.564396	0.0941153	2.57151	8
chr11	46191584	46192085	643	0.238823	0.109965	0.234402	0.0328667	2.79719	8
chr11	46255322	46255747	644	0.283079	0.11517	0.186459	0.0511402	1.84611	8
chr11	46268024	46268804	645	0.596592	0.188379	0.301329	0.208409	0.529798	3
chr11	48686801	48687752	646	0.983639	0.259178	0.296417	0.141066	1.06593	6
chr11	48901512	48902268	647	0.57208	0.170906	0.516164	0.484767	0.0903582	3
chr11	49464727	49465492	648	0.402659	0.187586	0.294063	0.183181	0.679901	3
chr11	49579039	49579624	649	0.359313	0.208009	0.516417	0.0915474	2.48306	7
chr11	49595434	49595882	650	0.285379	0.253853	0.606674	0.102551	2.55295	7
chr11	49624449	49625459	651	0.453167	0.227552	0.621175	0.129572	2.25247	7
chr11	49686186	49686803	652	0.389241	0.112373	0.583445	0.109056	2.40883	8
chr11	49795122	49795618	653	0.47491	0.118619	0.440481	0.0703539	2.62929	8
chr11	49798586	49798934	654	0.273866	0.160381	0.584156	0.111529	2.37853	8
chr11	50038190	50038762	655	0.764867	0.129478	0.138085	0.846558	-2.60734	1
chr11	50137326	50137825	656	0.472055	0.16685	0.199439	0.133018	0.580738	3
chr11	50190678	50191576	657	0.254815	0.12666	0.0334055	0.691391	-4.33088	1
chr11	51357803	51358345	658	0.323759	0.18553	0.431302	0.0760251	2.48864	7
chr11	51928930	51929367	659	0.266619	0.138552	0.318738	0.0504923	2.63446	8
chr11	52158759	52159383	660	0.494375	0.250835	0.468926	0.218393	1.09892	5
chr11	52172905	52173772	661	0.728673	0.226381	0.245112	0.128625	0.924976	6
chr11	52989453	52989995	662	0.253722	0.099483	0.134691	0.244485	-0.855313	2
chr11	53107790	53108346	663	0.281743	0.123523	0.323564	0.0780019	2.03855	8
chr11	53294582	53295131	664	0.296859	0.0961829	0.358008	0.0596578	2.56525	8
chr11	53422624	53423188	665	0.407062	0.142543	0.622893	0.0855795	2.8492	8
chr11	53432864	53433348	666	0.305877	0.0609284	0.55007	0.0864393	2.65588	8
chr11	53471336	53471728	667	0.26727	0.155743	0.462657	0.10228	2.1665	8
chr11	53818060	53818677	668	0.300646	0.0639479	0.090677	0.0669786	0.431479	2
chr11	53839796	53840587	669	0.561613	0.0825407	0.117205	0.0882695	0.405051	3
chr11	54336509	54337145	670	0.449394	0.227875	0.048991	1.01918	-4.35102	1
chr11	54411284	54411804	671	0.23292	0.0967039	0.255828	0.0667986	1.92147	8
chr11	54604730	54605289	672	0.305945	0.120736	0.985755	0.540091	0.866821	3
chr11	55052925	55053516	673	0.256493	0.11359	0.399523	0.0700269	2.49545	8
chr11	55284749	55285394	674	0.493345	0.146978	0.143502	0.310774	-1.10941	2
chr11	57464978	57465599	675	0.491628	0.211199	0.357549	0.0906919	1.9673	7
chr11	57467133	57467518	676	0.25596	0.103062	0.834825	0.0909239	3.18469	8
chr11	57468251	57468813	677	0.433728	0.194792	0.586225	0.0982347	2.565	7
chr11	57625692	57626197	678	0.399797	0.312991	0.514585	0.139807	1.8725	5
chr11	57766009	57766485	679	0.257534	0.1599	0.672061	0.124884	2.41864	8
chr11	57767664	57768612	680	0.927863	0.263923	0.408644	0.124396	1.70788	6
chr11	57773279	57773844	681	0.273761	0.170693	0.31612	0.0662293	2.23787	7
chr11	57797328	57797973	682	0.442731	0.117691	0.29825	0.0849414	1.79993	8
chr11	58012877	58013406	683	0.24771	0.138139	0.253638	0.607319	-1.25638	2
chr11	58028172	58028844	684	0.348496	0.138706	0.166499	0.60899	-1.86464	2
chr11	58030255	58030730	685	0.311673	0.111562	0.407917	0.0675391	2.57681	8
chr11	58138054	58138687	686	0.38276	0.174638	0.422411	0.0708395	2.55921	7
chr11	58401291	58401667	688	0.375832	0.0909456	0.430963	0.146777	1.54749	8
chr11	58454543	58455072	689	0.267132	0.0737284	0.262665	0.0729516	1.83405	8
chr11	58455106	58455628	690	0.792558	0.172843	0.441008	0.0752731	2.53483	6
chr11	58731044	58731564	691	0.259492	0.095998	0.366272	0.0848466	2.09702	8
chr11	58896474	58897048	692	0.313469	0.240365	0.704259	0.10091	2.79086	7
chr11	58977110	58977641	693	0.272036	0.14552	0.110282	0.435533	-1.97187	2
chr11	58977749	58978555	694	0.697222	0.293725	0.29248	0.121136	1.26478	5
chr11	59074367	59075082	695	0.462459	0.257668	0.445625	0.156375	1.50486	7
chr11	59533642	59534100	696	0.274838	0.0741127	0.284359	0.058215	2.26875	8
chr11	60022157	60022576	698	0.295467	0.146187	0.562283	0.212821	1.39746	5
chr11	60093798	60094313	699	0.309087	0.147414	0.306063	0.0655801	2.20537	8
chr11	60588293	60589068	700	0.895435	0.169177	0.271979	0.064955	2.04924	6
chr11	60617739	60618293	701	0.305052	0.0909248	0.214143	0.04923	2.09867	8
chr11	60727353	60727971	702	0.316458	0.149277	0.226038	0.306524	-0.437766	2
chr11	60735577	60736173	703	0.332215	0.0844692	0.241095	0.043072	2.45764	8
chr11	60888772	60889367	704	0.374455	0.196095	0.311177	0.124316	1.31679	7
chr11	61770875	61771459	705	0.301688	0.203411	0.0518126	0.237811	-2.17691	1
chr11	61773437	61774194	706	0.499516	0.0982921	0.164557	0.0811596	1.01083	3
chr11	61961939	61962628	707	0.466247	0.143722	0.211588	0.0615203	1.76566	8
chr11	62279804	62280527	708	0.521887	0.319283	0.405382	0.0995914	2.01433	5
chr11	62390146	62390688	709	0.449359	0.232689	0.377178	0.248477	0.600162	3
chr11	64744514	64745025	711	0.248809	0.0779597	0.217259	0.0837537	1.36469	8
chr11	68646237	68646710	713	0.273399	0.1663	0.325998	0.0768031	2.07138	7
chr11	68669486	68669957	714	0.265533	0.11943	0.546352	0.0840191	2.68661	8
chr11	68825759	68826099	715	0.296834	0.331398	0.0703098	0.206299	-1.53954	1
chr11	68902654	68903263	716	0.465661	0.134054	0.574184	0.701692	-0.288869	3
chr11	69185071	69185710	717	0.456076	0.174168	0.85611	0.240085	1.82994	7
chr11	69186647	69187160	718	0.333872	0.126415	0.4363	0.556792	-0.351105	2
chr11	69399060	69399776	719	0.757862	0.317158	0.247038	0.0998936	1.29773	5
chr11	69421947	69422353	720	0.322132	0.113399	0.361309	0.0578507	2.62209	8
chr11	69537933	69538791	721	0.729827	0.201816	0.126192	0.0874118	0.524693	6
chr11	69667404	69668104	722	0.892388	0.247349	0.347447	0.135816	1.3487	6
chr11	69692331	69692924	723	0.35182	0.184913	0.526406	0.110936	2.23624	7
chr11	69729467	69730342	725	0.557964	0.183487	0.485959	0.153982	1.6517	6
chr11	69759754	69760402	726	0.278843	0.0537482	0.322738	0.0977482	1.713	8
chr11	70034303	70035825	727	0.489708	0.185598	0.157464	0.352348	-1.15693	1
chr11	70384078	70384675	728	0.318603	0.124454	0.525522	0.0656992	2.98075	8
chr11	70452158	70452883	729	0.380823	0.297747	0.302798	0.246089	0.298082	5
chr11	70784250	70784925	730	0.498562	0.14826	0.197386	0.409467	-1.04895	2
chr11	72228614	72229155	731	0.388349	0.221747	0.618725	0.0816086	2.90726	7
chr11	72280426	72281031	732	0.314557	0.156041	0.48527	0.119248	2.01575	8
chr11	72288816	72289428	733	0.321379	0.149082	0.504454	0.120699	2.05426	8
chr11	72295276	72296391	734	0.985218	0.520967	0.627763	0.135866	2.19975	4
chr11	72502460	72503155	735	0.595053	0.134467	0.1899	0.154101	0.299609	3
chr11	72869677	72870115	736	0.273753	0.0886199	0.379418	0.0671389	2.48104	8
chr11	72934120	72934655	737	0.292897	0.126879	0.346223	0.0709915	2.26996	8
chr11	74350789	74351307	738	0.54571	0.138016	0.420037	0.0625513	2.72795	8
chr11	74360380	74360921	739	0.251478	0.157235	0.398576	0.349059	0.190874	3
chr11	74390433	74391145	740	0.360977	0.0771451	0.455329	0.0847979	2.41106	8
chr11	74487132	74487567	741	0.278433	0.14268	0.456657	0.0844562	2.42101	8
chr11	75048067	75048453	742	0.278899	0.144853	0.791915	0.135137	2.54211	8
chr11	75082654	75083168	743	0.235639	0.0562802	0.405709	0.0681824	2.55552	8
chr11	75127214	75127951	745	0.438353	0.196636	0.387112	0.0872216	2.13727	7
chr11	75136691	75137043	746	0.305838	0.112806	0.21311	0.0566811	1.89218	8
chr11	75263150	75263657	747	0.284714	0.125001	0.516913	0.14287	1.84794	8
chr11	75348582	75349139	748	0.246979	0.200882	0.442131	0.0935781	2.22815	7
chr11	75740329	75741007	749	0.388112	0.117588	0.35517	0.0800389	2.13588	8
chr11	76652035	76652444	750	0.305537	0.35915	0.197265	0.0408964	2.24253	5
chr11	77227904	77228396	751	0.287222	0.106039	0.31389	0.0623146	2.31424	8
chr11	77327892	77328293	753	0.318827	0.204414	0.658179	0.512636	0.359923	3
chr11	77577601	77578121	754	0.385928	0.216739	0.730222	0.332722	1.13166	7
chr11	77583822	77584364	755	0.367275	0.184481	0.604114	0.0985332	2.60396	7
chr11	77585568	77586206	756	0.271631	0.162903	0.658946	0.131793	2.31317	8
chr11	77879191	77880031	757	0.839041	0.227763	0.795719	0.12167	2.69929	6
chr11	77882879	77883715	758	0.903356	0.454176	0.552489	0.125979	2.12397	5
chr11	77989308	77990001	759	0.339907	0.205809	0.180188	0.211708	-0.231391	3
chr11	78158039	78158478	760	0.321898	0.151231	0.531543	0.113461	2.21805	8
chr11	78358819	78359533	761	0.604103	0.23377	0.566533	0.142005	1.98864	6
chr11	78585314	78586003	762	0.864545	0.294651	0.523265	0.139991	1.8947	6
chr11	78645673	78646914	763	0.872178	0.22564	0.39478	0.166792	1.23802	6
chr11	79036056	79036598	764	0.297985	0.107662	0.368281	0.0823081	2.14819	8
chr11	79366058	79366624	765	0.309136	0.0812159	0.196607	0.0300832	2.66843	8
chr11	79775693	79776189	766	0.470625	0.2693	0.0290228	0.353668	-3.56234	1
chr11	79894646	79895352	767	0.424623	0.467426	0.181431	0.234566	-0.368786	5
chr11	82659306	82660083	768	0.429662	0.0956785	0.260563	0.187158	0.475214	3
chr11	82660817	82661681	769	0.610116	0.161428	0.443468	0.134079	1.71827	6
chr11	82676046	82676578	770	0.262582	0.0666445	0.293286	0.0807488	1.84795	8
chr11	83047006	83047596	771	0.299563	0.0991714	0.179393	0.0673105	1.40096	8
chr11	83076048	83076724	772	0.347032	0.0754303	0.276646	0.0710154	1.94687	8
chr11	83099727	83100752	773	0.467373	0.141344	0.345892	0.0827463	2.05039	8
chr11	83193096	83194065	774	0.51721	0.109968	0.357941	0.0871459	2.02578	8
chr11	84162267	84162814	775	0.233729	0.138053	0.458351	0.0869574	2.38472	8
chr11	84164426	84165176	776	0.446816	0.169443	0.457882	0.122222	1.89687	7
chr11	84226626	84226958	777	0.303986	0.194553	0.464758	0.142969	1.69383	7
chr11	84514663	84515374	778	0.397576	0.379123	0.216619	0.254667	-0.232467	5
chr11	84515399	84515788	779	0.449797	0.451963	0.0696904	0.0541994	0.356862	5
chr11	84635917	84636455	780	0.425323	0.158112	0.7094	0.333002	1.08877	3
chr11	84636931	84637797	781	1.49281	0.410373	0.361581	0.143276	1.32947	4
chr11	84686553	84687023	782	0.300666	0.107787	0.1878	0.0157485	3.49475	8
chr11	84920728	84921173	783	0.484412	0.207828	0.0819901	0.00720247	3.33881	7
chr11	84983627	84984061	785	0.310096	0.112633	0.307285	0.221112	0.472979	3
chr11	85063912	85064427	786	0.352821	0.215713	0.336145	0.0923801	1.85218	7
chr11	85113312	85113910	788	0.377994	0.157037	0.402025	0.0636297	2.6406	8
chr11	85152821	85153338	789	0.468641	0.232055	0.478461	0.084874	2.48112	7
chr11	85312488	85312959	790	0.242859	0.104258	0.185793	0.0413609	2.14063	8
chr11	85457366	85457755	791	0.299648	0.0561254	0.260725	0.106467	1.28415	8
chr11	86167577	86167908	792	0.26423	0.149117	0.209178	0.0971335	1.09879	3
chr11	86400220	86400815	793	0.347149	0.210451	0.0436788	0.208601	-2.22998	1
chr11	86423552	86424352	794	0.319941	0.268313	0.482369	0.093574	2.35361	7
chr11	86440116	86440795	795	0.391715	0.118263	0.252003	0.0577798	2.10576	8
chr11	86476854	86477626	796	0.395664	0.183405	0.304717	0.0871854	1.79359	7
chr11	86488932	86489396	797	0.304554	0.0945256	0.219483	0.0595345	1.86484	8
chr11	86555865	86556775	798	1.60601	0.222207	0.116119	0.0704528	0.712911	4
chr11	86776485	86777110	799	0.409281	0.168629	0.559359	0.110848	2.3248	7
chr11	86846040	86846656	800	0.284866	0.11238	0.448688	0.0958831	2.21461	8
chr11	86860241	86861125	801	1.02647	0.132475	0.287358	0.0571498	2.31002	6
chr11	86877851	86878506	802	0.338763	0.147293	0.322229	0.0560893	2.50127	8
chr11	87181483	87182282	803	0.711632	0.193635	0.422542	0.0933651	2.16618	6
chr11	87256613	87257430	804	0.281317	0.138804	0.121145	0.140211	-0.209254	3
chr11	87262076	87262482	805	0.298321	0.0747783	0.0793691	0.105019	-0.399612	2
chr11	87284752	87285181	806	0.250944	0.0832156	0.144782	0.222008	-0.613288	2
chr11	87517090	87517592	807	0.37819	0.065137	0.396228	0.0482242	3.01253	8
chr11	87539570	87540322	808	1.01254	0.393246	0.556408	0.18756	1.56371	4
chr11	87543036	87543653	809	0.441412	0.307552	0.499943	0.0997049	2.31451	5
chr11	87563375	87564327	810	0.927473	0.167724	0.291023	0.269136	0.112396	6
chr11	87567277	87568030	811	0.375401	0.225877	0.34868	0.220497	0.65875	3
chr11	88180901	88181329	812	0.300843	0.15411	0.497722	0.0841059	2.55091	8
chr11	88386099	88386625	813	0.350157	0.168122	0.564739	0.100959	2.47215	7
chr11	88464682	88465183	814	0.241955	0.107653	0.574253	0.0848457	2.74438	8
chr11	88465881	88466926	815	0.278011	0.145374	0.527846	0.103754	2.33584	8
chr11	88878681	88879267	816	0.436434	0.207395	0.662039	0.101253	2.69695	7
chr11	90525610	90526210	817	0.838328	0.154403	0.251312	0.0857698	1.53995	6
chr11	90537007	90537495	818	0.248193	0.103502	0.3976	0.07631	2.36622	8
chr11	90588389	90589294	819	0.933415	0.197712	0.21219	0.0927553	1.18517	6
chr11	94050663	94051332	820	0.418451	0.269114	0.88846	0.110355	2.99777	7
chr11	94091626	94092031	821	0.498512	0.332652	0.644371	0.107183	2.57666	5
chr11	94095520	94096151	822	0.317478	0.169158	0.814069	0.131429	2.6217	7
chr11	94151223	94151913	823	0.407109	0.123751	0.374603	0.0524748	2.81228	8
chr11	94195496	94196201	824	0.439154	0.125874	0.350099	0.0881687	1.97727	8
chr11	94212220	94212836	825	0.318142	0.128536	0.395364	0.0946962	2.05029	8
chr11	94840814	94841617	826	0.433146	0.105763	0.56111	0.0993362	2.48601	8
chr11	94873039	94874270	828	1.12188	0.33705	0.215147	0.188253	0.191697	4
chr11	95194893	95195782	829	0.700335	0.250518	0.440585	0.0907406	2.26706	6
chr11	95200815	95202005	830	0.546626	0.179332	0.0905081	0.316454	-1.79458	1
chr11	95217466	95218800	831	1.33784	0.476362	0.653393	0.130192	2.31847	4
chr11	95568423	95569021	832	0.612186	0.130299	0.399795	0.0900765	2.13771	6
chr11	95574788	95575223	833	0.340333	0.181605	0.215755	1.11564	-2.36502	1
chr11	95661713	95662243	834	0.457146	0.284692	0.392002	0.0882914	2.13794	5
chr11	95669456	95670374	835	0.340952	0.144085	0.762642	0.141456	2.42238	8
chr11	95696358	95696811	836	0.267369	0.308731	0.29694	0.143916	1.03981	5
chr11	95721225	95721916	837	0.562828	0.282416	0.231865	0.263618	-0.184413	1
chr11	95843009	95843609	838	0.538442	0.13104	0.604948	0.115451	2.37947	8
chr11	96778699	96779305	839	0.91522	0.215002	0.522107	0.0862098	2.58454	6
chr11	96779483	96779756	840	0.320367	0.0700361	0.529411	0.0708454	2.88414	8
chr11	96787688	96788378	841	1.34625	0.336837	0.407121	0.07046	2.51379	4
chr11	96802210	96802881	842	0.489616	0.176662	0.364286	0.181451	1.00152	3
chr11	96803168	96803850	843	0.536342	0.240909	0.237575	0.196691	0.271192	3
chr11	96806162	96806712	844	0.269264	0.0780446	0.34869	0.365764	-0.0687768	2
chr11	96808962	96809940	845	0.523785	0.318752	0.521399	0.136424	1.92652	5
chr11	96817225	96817795	846	0.247918	0.268614	0.861074	0.217679	1.97899	7
chr11	97108056	97108484	847	0.455995	0.293793	0.441648	0.0952919	2.20067	5
chr11	97226163	97226804	848	0.588413	0.211637	0.320734	0.161552	0.984967	6
chr11	97285646	97286072	849	0.269345	0.10767	0.747551	0.14991	2.31042	8
chr11	97289648	97290328	850	0.359803	0.218241	0.472381	0.309861	0.60673	3
chr11	97302959	97303422	851	0.320516	0.185309	0.172724	0.69705	-2.00653	1
chr11	97306983	97308018	852	0.930019	0.464189	0.371633	0.146378	1.33824	4
chr11	97793563	97794015	853	0.244333	0.0713235	0.105828	0.0837616	0.333811	2
chr11	98253860	98254298	854	0.263583	0.207453	0.995075	0.163639	2.59694	7
chr11	98254393	98255110	855	0.686072	0.27095	0.636624	0.124633	2.34349	6
chr11	98441348	98442371	856	0.816842	0.327936	0.743846	0.1418	2.38295	5
chr11	98443900	98445047	857	0.793975	0.152691	0.487587	0.14176	1.77503	6
chr11	98449064	98449679	858	0.63477	0.186512	0.227821	0.184065	0.306185	6
chr11	98533173	98533786	859	0.593657	0.233255	0.568132	0.135779	2.05692	6
chr11	98604922	98605381	860	0.27854	0.0798774	0.436098	0.0914746	2.24083	8
chr11	98657724	98658186	861	0.293712	0.139061	0.38786	0.687566	-0.824344	2
chr11	98682279	98682718	862	0.260562	0.16464	0.260423	0.0629476	2.03142	7
chr11	98772587	98773383	864	0.522286	0.109649	0.226096	0.152277	0.567159	3
chr11	100082043	100082371	866	0.287633	0.058029	0.0351779	0.0421403	-0.253927	2
chr11	100326555	100327115	867	0.362339	0.137688	0.164129	0.0379354	2.08444	8
chr11	100583352	100583985	868	0.373245	0.214381	0.660411	0.203056	1.69658	7
chr11	100752785	100753294	869	0.370205	0.141093	0.353705	0.14469	1.28372	3
chr11	100870980	100872199	870	0.997239	0.265757	0.0556983	0.585345	-3.37037	1
chr11	100924776	100925587	871	0.971892	0.238338	0.560684	0.105519	2.39865	6
chr11	101050903	101051862	872	1.04584	0.235098	0.415585	0.0755948	2.44329	6
chr11	101060828	101061280	873	0.282854	0.184852	0.536108	0.0862656	2.62173	7
chr11	101121168	101121846	874	0.847888	0.227354	0.482108	0.379779	0.343395	6
chr11	101176688	101177388	875	0.49999	0.227744	0.0750545	0.247007	-1.70528	1
chr11	101313341	101313767	876	0.258889	0.143482	0.460654	0.150944	1.60327	8
chr11	101346099	101346634	878	0.264136	0.254175	0.622404	0.0954229	2.69272	7
chr11	101346660	101347687	879	1.31748	0.451472	0.405313	0.103183	1.96347	4
chr11	101613203	101613754	881	0.229828	0.0552697	0.0537841	0.0412998	0.373106	2
chr11	101949691	101950133	882	0.395862	0.0963973	0.145112	0.570297	-1.96716	2
chr11	101950301	101950904	883	0.401803	0.0872591	0.147661	0.209222	-0.49989	2
chr11	102149479	102149973	884	0.24856	0.101356	0.616339	0.139594	2.13453	8
chr11	102224771	102225712	885	1.33709	0.275552	0.547561	0.174412	1.64491	4
chr11	102226133	102226978	886	0.576812	0.166744	0.722352	0.28738	1.32672	6
chr11	102229516	102230154	887	0.298366	0.170314	0.586457	0.078071	2.89326	7
chr11	102234423	102234822	888	0.282624	0.0816095	0.555498	0.0910221	2.59632	8
chr11	102235998	102237124	889	1.28714	0.213235	0.451717	0.183471	1.29522	4
chr11	102757181	102757630	891	1.21427	0.31342	0.795348	0.188184	2.07361	4
chr11	102782376	102782714	892	0.278674	0.100851	0.275339	0.0959812	1.51066	8
chr11	102997246	102997916	893	0.620963	0.173424	0.539117	0.112777	2.24707	6
chr11	103261370	103261886	894	0.234725	0.1559	0.472383	0.0763037	2.6144	8
chr11	103713917	103714270	895	0.291494	0.194497	0.489627	0.13855	1.81385	7
chr11	103934003	103934558	896	0.436554	0.148433	0.204585	0.261263	-0.351282	3
chr11	104153936	104155166	897	0.656701	0.323085	0.626189	0.116593	2.4151	5
chr11	104178985	104179452	898	0.258812	0.145924	0.520105	0.11869	2.12227	8
chr11	104180593	104181126	899	0.26057	0.186543	0.460085	0.345785	0.410988	3
chr11	104328923	104329395	900	0.256607	0.0797968	0.322508	0.0702814	2.18221	8
chr11	104472711	104473410	901	0.419607	0.21272	0.56372	0.0962619	2.53759	7
chr11	104483178	104483845	903	0.442091	0.178779	0.364424	0.0814339	2.14826	7
chr11	104522314	104522777	904	0.261595	0.340903	0.324278	0.061134	2.38822	5
chr11	104890295	104890783	905	0.261987	0.141753	0.673066	0.117133	2.51247	8
chr11	105005763	105006181	906	0.305861	0.0959073	0.344801	0.0625876	2.44312	8
chr11	105058105	105058525	907	0.272711	0.0796018	0.223611	0.049412	2.15559	8
chr11	105227066	105227893	908	0.754491	0.19264	0.855037	0.128524	2.72446	6
chr11	105915905	105916288	909	0.268926	0.211898	1.01531	0.155783	2.6965	7
chr11	105918032	105918754	910	0.512725	0.232695	0.390028	0.1031	1.9093	7
chr11	106039350	106040218	911	0.336976	0.238472	0.399381	0.0872472	2.18175	7
chr11	106312603	106312926	912	0.312456	0.133182	0.481642	0.0621113	2.93498	8
chr11	106346933	106347244	913	0.281223	0.068397	0.360654	0.149595	1.26393	8
chr11	106459536	106460045	914	0.304079	0.0971536	0.450799	0.07082	2.65322	8
chr11	106920860	106921390	915	0.558753	0.204408	0.428425	0.209446	1.02895	6
chr11	107018151	107018803	916	0.2998	0.170983	0.709387	0.117964	2.57808	7
chr11	107258854	107259552	917	0.730197	0.180086	0.479172	0.1381	1.78743	6
chr11	107269113	107269524	918	0.263166	0.250338	0.315475	0.129866	1.274	7
chr11	107329353	107330005	919	0.485099	0.349901	0.255334	0.224145	0.187169	5
chr11	108107326	108108077	920	0.315273	0.128791	0.31658	0.0875695	1.84224	8
chr11	108872681	108873683	921	1.48396	0.462198	0.457698	0.86601	-0.918503	4
chr11	109220442	109221319	922	0.552594	0.177833	0.357928	0.114744	1.63276	6
chr11	109410806	109411759	923	0.355622	0.249596	0.636143	0.123733	2.35277	7
chr11	109418549	109419151	924	0.337396	0.214375	0.357612	0.0585983	2.58908	7
chr11	109448827	109449359	925	0.410807	0.152821	0.356749	0.135761	1.38729	3
chr11	109517648	109518027	926	0.313163	0.123832	0.470093	0.10275	2.18291	8
chr11	111548840	111549473	927	0.455122	0.17615	0.192479	0.059621	1.67429	7
chr11	113542125	113542813	928	0.715139	0.237668	0.251574	0.121051	1.04923	6
chr11	113576462	113576897	929	0.293908	0.140496	0.588102	0.106238	2.4577	8
chr11	113610923	113611437	930	0.307817	0.332278	0.298197	0.385341	-0.368778	5
chr11	113660217	113660808	931	0.509648	0.337203	0.369182	0.0972445	1.91379	5
chr11	115369159	115369826	932	0.433895	0.148635	0.540584	0.0846625	2.66045	8
chr11	115372295	115373054	933	0.599229	0.164836	0.459274	0.0994072	2.19663	6
chr11	115578914	115579512	934	0.58527	0.286409	0.319566	0.0755383	2.06637	5
chr11	115666169	115666891	935	0.306976	0.0979639	0.564934	0.142526	1.97932	8
chr11	115692794	115693365	936	0.394006	0.114128	0.678795	0.116911	2.5274	8
chr11	115700192	115700754	937	0.289182	0.0971335	0.599004	0.069773	3.0837	8
chr11	115703494	115704137	938	0.390819	0.279336	0.775249	0.168122	2.19846	5
chr11	115762853	115763406	939	0.682964	0.216961	0.425777	0.161631	1.39188	6
chr11	115764585	115765042	940	0.259491	0.152156	0.643202	0.132596	2.26964	8
chr11	115772209	115773009	941	0.506136	0.238648	0.585204	0.0941499	2.62313	7
chr11	115876042	115876699	942	0.368855	0.136648	0.378872	0.0768804	2.28618	8
chr11	115918843	115919214	943	0.290175	0.30877	0.546389	0.137793	1.97963	5
chr11	115938121	115938587	944	0.261974	0.215248	0.244217	0.493683	-1.01245	1
chr11	115949599	115950538	945	0.339796	0.140104	0.361586	0.105631	1.76569	8
chr11	115998912	115999407	946	0.238139	0.0467088	0.204607	0.145788	0.486152	2
chr11	116120771	116121140	947	0.277757	0.11266	0.27706	0.0734502	1.90105	8
chr11	116169218	116169688	948	0.301851	0.0538631	0.205835	0.0825143	1.30838	8
chr11	116170994	116171387	949	0.276894	0.172412	0.521224	0.134285	1.94867	7
chr11	116230898	116231487	950	0.663048	0.204959	0.501829	0.0976087	2.35028	6
chr11	116291968	116292507	951	0.274853	0.139248	0.429135	0.236072	0.859465	3
chr11	116367840	116368333	952	0.232022	0.235134	0.476315	0.0531068	3.14106	7
chr11	116395060	116395682	953	0.306692	0.0986274	0.30329	0.63065	-1.05368	2
chr11	116397824	116398507	954	0.578609	0.294141	0.751708	0.170271	2.13581	5
chr11	116410384	116411125	956	0.611118	0.149262	0.838148	0.135709	2.61782	6
chr11	116433094	116433672	957	0.256658	0.121822	0.812798	0.150655	2.42388	8
chr11	116434503	116435033	958	0.372917	0.192731	0.369592	0.10307	1.83227	7
chr11	116450571	116450984	960	0.342162	0.0515571	0.555146	0.0731916	2.90613	8
chr11	116606294	116608153	961	0.486097	0.293942	0.645073	0.898536	-0.477484	1
chr11	116888883	116889309	962	0.300355	0.120778	0.61381	0.113561	2.42403	8
chr11	116890329	116890720	963	0.321804	0.203421	0.672448	0.1143	2.54618	7
chr11	116942311	116942854	964	0.292216	0.125513	0.59758	0.109161	2.44193	8
chr11	117197498	117197875	966	0.34087	0.181524	0.894284	0.145377	2.61265	7
chr11	117642051	117642488	967	0.462008	0.212176	0.16057	0.268574	-0.73852	1
chr11	117658361	117659451	968	0.786044	0.359082	0.511868	0.401731	0.34877	5
chr11	117690025	117691179	969	0.537845	0.276343	0.577954	0.116971	2.29501	5
chr11	117699709	117700547	970	0.582658	0.142607	0.504524	0.0969204	2.3681	6
chr11	117835684	117836140	971	0.251958	0.197291	0.318491	0.0611499	2.36195	7
chr11	117861734	117862392	972	0.313373	0.15385	0.801007	0.142232	2.48526	8
chr11	119215908	119216588	973	0.328914	0.290297	0.171237	0.395261	-1.20206	1
chr11	119998057	119998594	975	0.651756	0.166433	0.809554	0.158875	2.34197	6
chr11	120160750	120161435	976	0.383185	0.164847	0.574676	0.100656	2.50156	7
chr11	120164795	120165293	977	0.423812	0.13593	0.810691	0.110337	2.866	8
chr11	120177379	120177796	978	0.255495	0.0779136	0.200541	0.471182	-1.22827	2
chr11	120201447	120202001	979	0.243749	0.0825205	0.45709	0.0688099	2.71413	8
chr11	120266972	120267772	980	0.719345	0.157224	0.416341	0.062537	2.71556	6
chr11	120449876	120450284	981	0.252944	0.152016	0.39604	0.0960106	2.03307	8
chr11	120478098	120478546	982	0.366158	0.134042	0.457569	0.418389	0.128851	3
chr11	120813343	120813676	984	0.262643	0.169744	0.407928	0.136313	1.57438	7
chr11	120841539	120842332	985	0.489797	0.211825	0.370981	0.0965471	1.93106	7
chr11	121100902	121101494	986	0.330698	0.12429	0.324085	0.163876	0.979438	3
chr11	121294437	121295272	987	0.311622	0.22156	0.516233	0.0805114	2.66574	7
chr11	121409085	121409735	988	0.342771	0.137765	0.453035	0.0638093	2.80853	8
chr11	121410271	121411397	989	0.603769	0.186202	0.617866	0.156875	1.97085	6
chr11	121420879	121421450	990	0.412443	0.218036	0.365845	0.0907048	2.0001	7
chr12	3285482	3286021	991	0.288	0.0655787	0.132805	0.0346749	1.90715	8
chr12	3295979	3296537	992	0.276923	0.0745912	0.252294	0.063183	1.98055	8
chr12	4686606	4687344	993	0.888961	0.372721	0.630924	0.144919	2.11459	5
chr12	4722276	4722749	994	0.306356	0.132556	0.736223	0.126311	2.53374	8
chr12	4760012	4760395	995	0.269851	0.0663425	0.0545651	0.0650382	-0.249121	2
chr12	4879353	4880504	996	0.760347	0.188322	0.242902	0.254132	-0.0649408	6
chr12	8590871	8591397	997	0.332644	0.143333	0.169052	0.119353	0.498701	3
chr12	8929707	8930456	998	0.612905	0.104222	0.0950745	0.210964	-1.14159	2
chr12	17027728	17028236	999	0.31763	0.171558	0.236781	0.0933178	1.33403	3
chr12	17512427	17513459	1000	0.937231	0.313746	0.751247	0.135449	2.46285	6
chr12	17607946	17608494	1002	0.349769	0.181096	0.547958	0.087932	2.62592	7
chr12	21308108	21308694	1003	0.300917	0.0816613	0.204657	0.0860585	1.24018	8
chr12	21994945	21995321	1005	0.268413	0.0808978	0.0850088	0.107058	-0.329255	2
chr12	25328899	25329389	1006	0.425773	0.329887	0.408749	0.120804	1.75018	5
chr12	25336603	25337081	1007	0.281551	0.173533	0.253689	0.536649	-1.07793	2
chr12	25565191	25565753	1009	0.304042	0.101282	0.58006	0.108518	2.40752	8
chr12	25574480	25575158	1010	0.548089	0.293721	0.71303	0.22106	1.68504	5
chr12	25577132	25578026	1011	0.865016	0.220598	0.289494	0.0697979	2.03673	6
chr12	25615508	25616078	1012	0.310874	0.14844	0.625059	0.142631	2.12393	8
chr12	25670105	25670461	1013	0.286336	0.198901	0.56715	0.0975992	2.52662	7
chr12	29222002	29222329	1014	0.308634	0.0546855	0.0268382	0.10209	-1.88876	2
chr12	29262868	29263432	1015	0.290938	0.126658	0.536723	0.083697	2.66648	8
chr12	29301897	29302744	1016	0.911879	0.267069	0.722696	0.129592	2.47031	6
chr12	29307862	29308422	1017	0.276838	0.146041	0.687901	0.120442	2.50403	8
chr12	29489318	29490664	1018	0.891755	0.272882	0.645615	0.135617	2.24277	6
chr12	29494755	29495241	1019	0.664743	0.122851	0.445388	0.0920395	2.26238	6
chr12	29502832	29503567	1020	0.344654	0.119239	0.54078	0.098824	2.44025	8
chr12	31593348	31593860	1021	0.287074	0.112747	0.303509	0.0899087	1.74399	8
chr12	31702767	31703193	1022	0.256157	0.0753892	0.055523	0.135168	-1.26848	2
chr12	32548047	32548476	1023	0.296131	0.259913	0.510212	0.166115	1.61308	7
chr12	32658306	32658763	1024	0.412329	0.0827781	0.270406	0.056589	2.23659	8
chr12	32734927	32735442	1025	0.327563	0.209118	0.154364	0.0764324	1.00465	7
chr12	32789105	32789952	1026	0.853557	0.305173	0.418154	0.104783	1.98638	6
chr12	32795622	32796215	1027	0.738634	0.168882	0.299609	0.118924	1.32577	6
chr12	32827781	32828605	1029	0.548823	0.284767	0.607782	0.122513	2.30126	5
chr12	33905219	33906138	1030	0.48361	0.210932	0.459875	0.179666	1.35105	7
chr12	34002623	34003256	1031	0.329588	0.192577	0.525122	0.144574	1.85364	7
chr12	34019577	34020597	1032	0.312861	0.137875	0.642569	0.0975475	2.7072	8
chr12	36862527	36863019	1033	0.317878	0.0475202	0.0430219	0.0291928	0.544019	2
chr12	40753973	40754549	1034	0.360885	0.0894884	0.314344	0.0596088	2.37933	8
chr12	45298794	45299314	1035	0.25881	0.0431347	0.142909	0.0309146	2.17287	8
chr12	47710819	47711411	1036	0.347199	0.141927	0.344229	0.0835113	2.03034	8
chr12	52501593	52502504	1037	0.462411	0.0649618	0.028294	0.0231763	0.27701	2
chr12	52668261	52668678	1038	0.33888	0.162092	0.162423	0.10955	0.563907	3
chr12	52800654	52801419	1039	0.678551	0.196607	0.470827	0.101731	2.19939	6
chr12	52930795	52931310	1040	0.970206	0.16467	0.0457745	0.958691	-4.35877	1
chr12	52942999	52943487	1041	0.386136	0.109725	0.294112	0.0313409	3.18983	8
chr12	55809782	55810201	1042	0.321197	0.282294	0.466428	0.119546	1.95516	5
chr12	55811119	55811760	1043	0.306445	0.262066	0.175819	0.173365	0.0201648	3
chr12	55839095	55839861	1044	0.351256	0.239874	0.184384	0.183608	0.00604787	3
chr12	55840709	55841138	1045	0.392166	0.221601	0.454728	0.103078	2.13051	7
chr12	56085541	56086022	1046	0.251805	0.0742343	0.079332	0.529075	-2.72215	2
chr12	56152632	56153442	1047	0.825376	0.229705	0.49288	0.0868172	2.49159	6
chr12	56154134	56154659	1048	0.585574	0.140809	0.313372	0.069959	2.14741	6
chr12	58298497	58299143	1050	0.325071	0.132035	0.16295	0.123587	0.396108	3
chr12	60324904	60325334	1051	0.338522	0.129679	0.188072	0.101091	0.88908	3
chr12	66068862	66069562	1052	0.434553	0.0558515	0.0382544	0.368329	-3.23398	2
chr12	70260146	70260748	1053	0.391288	0.0966082	0.0882817	0.195461	-1.13781	2
chr12	70272300	70272708	1054	0.329857	0.10593	0.32532	0.0745795	2.11022	8
chr12	70394514	70395548	1055	0.950988	0.216438	0.592263	0.117828	2.3198	6
chr12	70462073	70462665	1056	0.352414	0.131364	0.140446	0.294776	-1.06426	2
chr12	70858438	70859328	1057	1.23622	0.364224	0.147273	0.124918	0.235776	4
chr12	70859774	70860196	1058	0.279934	0.298738	0.245424	0.220113	0.156357	5
chr12	70860304	70861138	1059	0.474093	0.12115	0.189497	0.0598314	1.64688	8
chr12	70868631	70869265	1060	0.341202	0.140391	0.64758	0.109306	2.55577	8
chr12	70884430	70885171	1061	0.524235	0.122129	0.622118	0.14144	2.12915	8
chr12	70958501	70959002	1062	0.252159	0.0953582	0.379532	0.066713	2.49051	8
chr12	70959689	70960383	1063	0.440061	0.129394	0.324863	0.0888879	1.85807	8
chr12	71552996	71553687	1064	0.750999	0.232346	0.0945805	0.214046	-1.16986	1
chr12	72153544	72154019	1065	0.2731	0.114455	0.483815	0.12211	1.97748	8
chr12	72265343	72265901	1066	0.374341	0.258787	0.349051	0.0591443	2.54107	7
chr12	72930995	72931693	1067	0.502873	0.21251	0.103695	0.296863	-1.50845	1
chr12	73033604	73034332	1068	0.78326	0.236945	0.354128	0.0815446	2.10509	6
chr12	73072109	73072481	1069	0.305994	0.118445	0.332765	0.0674999	2.28466	8
chr12	73079816	73080417	1070	0.364822	0.200423	0.436879	0.112658	1.94583	7
chr12	73881020	73881653	1071	0.291767	0.141942	0.439567	0.133261	1.71432	8
chr12	73891423	73892116	1072	0.679887	0.128563	0.330617	0.0538519	2.5959	6
chr12	74298219	74298881	1073	0.421346	0.144866	0.285692	0.0593089	2.24906	8
chr12	76605936	76606331	1074	0.290099	0.0726159	0.266076	0.0593349	2.14618	8
chr12	76623306	76623898	1075	0.330185	0.131728	0.279465	0.0334824	3.02389	8
chr12	77419485	77420350	1076	0.614737	0.237278	0.469479	0.153123	1.61005	6
chr12	77476479	77476911	1077	0.264784	0.205703	0.250083	0.0931112	1.41573	7
chr12	77771293	77772412	1079	0.773223	0.31831	0.52003	0.0971699	2.40801	5
chr12	77774547	77775477	1080	0.78364	0.367942	0.285985	0.0737087	1.94163	5
chr12	77810814	77811223	1081	0.361967	0.424197	0.0139126	0.541939	-5.18618	1
chr12	78010019	78010715	1082	0.358585	0.299814	0.366248	0.235274	0.636298	5
chr12	78011239	78011799	1083	0.456697	0.245937	0.595576	0.513925	0.212345	3
chr12	78157681	78158287	1084	0.350453	0.147091	0.591261	0.105117	2.48057	8
chr12	78325875	78326366	1085	0.267912	0.0956	0.399061	0.105606	1.90793	8
chr12	78340596	78341047	1086	0.268555	0.0986864	0.273181	0.787972	-1.52485	2
chr12	80011522	80012255	1087	0.567312	0.206289	0.395943	0.197108	1.00265	6
chr12	80713224	80714462	1088	1.08701	0.250426	0.534838	0.125531	2.08231	4
chr12	80928160	80928532	1090	0.253204	0.154811	0.783658	0.126788	2.61831	8
chr12	80939048	80939470	1091	0.302962	0.135838	0.485181	0.0936087	2.36145	8
chr12	81089147	81090015	1092	0.454706	0.129562	0.579438	0.101706	2.49862	8
chr12	81188974	81189511	1093	0.275689	0.14518	0.456482	0.0927361	2.28704	8
chr12	81218381	81218881	1094	0.250031	0.0839345	0.36809	0.0767822	2.24646	8
chr12	81486201	81486703	1095	0.232701	0.0984367	0.217302	0.0670789	1.68105	8
chr12	81784381	81784963	1096	0.235849	0.0747049	0.364599	0.072693	2.31066	8
chr12	81878942	81880005	1097	0.82572	0.327281	0.505061	0.147347	1.77034	5
chr12	81893184	81893487	1098	0.288648	0.0986785	0.0800155	0.129612	-0.689022	2
chr12	81913100	81913930	1099	0.259471	0.224499	0.55132	0.126081	2.11976	7
chr12	81918830	81919281	1100	0.268555	0.153558	0.128497	0.0388867	1.69894	8
chr12	82044284	82044856	1101	0.601876	0.11686	0.285497	0.0654713	2.10772	8
chr12	83297068	83297748	1103	0.384217	0.153953	0.475212	0.0993788	2.24615	8
chr12	83334165	83334734	1104	0.366659	0.0873893	0.359044	0.0509774	2.79222	8
chr12	84173911	84175203	1105	1.19491	0.236205	0.381298	0.127339	1.57474	4
chr12	84192900	84193335	1106	0.305194	0.101092	0.434559	0.0794138	2.43735	8
chr12	84199817	84200427	1107	0.226433	0.101051	0.475755	0.094741	2.31604	8
chr12	84213677	84214340	1108	0.388343	0.112314	0.613886	0.135207	2.17452	8
chr12	84711209	84711603	1109	0.267455	0.129254	0.449292	0.0684593	2.69662	8
chr12	84716241	84717078	1110	0.572287	0.188258	0.585085	0.149641	1.95999	6
chr12	84765609	84766196	1111	0.424481	0.117674	0.456804	0.146383	1.63516	8
chr12	84820034	84820466	1112	0.306376	0.0921495	0.274636	0.0612781	2.14597	8
chr12	84858437	84859029	1113	0.341043	0.104962	0.337976	0.0776743	2.10722	8
chr12	85491796	85492449	1114	0.401963	0.181499	0.278703	0.0858028	1.68808	7
chr12	85516371	85517200	1115	0.386348	0.149233	0.230805	0.187113	0.301316	3
chr12	85544682	85546225	1116	0.847701	0.213129	0.568916	0.145066	1.96413	6
chr12	86159914	86160721	1117	0.555934	0.136591	0.28	0.062913	2.13639	8
chr12	86195105	86195989	1118	0.647211	0.171818	0.351121	0.0644011	2.42868	6
chr12	86285013	86285503	1119	0.344895	0.224927	0.586452	0.0884469	2.71537	7
chr12	86454797	86455367	1120	0.226962	0.0699657	0.294281	0.0657714	2.14478	8
chr12	86622000	86622582	1121	0.370036	0.111477	0.418569	0.0757392	2.45087	8
chr12	86724263	86724637	1122	0.431839	0.143478	0.414128	0.0683441	2.58171	8
chr12	88141648	88142376	1123	0.346161	0.199245	0.326159	0.242185	0.427939	3
chr12	88156953	88157678	1124	0.550676	0.296715	0.683363	0.0940256	2.84837	5
chr12	88175210	88175748	1125	0.250151	0.23561	0.429536	0.0712472	2.57512	7
chr12	88235381	88235893	1126	0.858451	0.287138	0.112171	0.196563	-0.803814	1
chr12	88759734	88760253	1127	0.238342	0.150493	0.613597	0.101452	2.58468	8
chr12	89456423	89457018	1128	0.434766	0.208129	0.390323	0.210991	0.884359	3
chr12	89637132	89637769	1129	0.480471	0.15045	0.404904	0.0572969	2.79965	8
chr12	90222271	90223529	1130	1.18057	0.227916	0.281401	0.0950081	1.55652	4
chr12	92534115	92534799	1131	0.413714	0.113158	0.306745	0.0679445	2.15823	8
chr12	92984098	92984819	1132	0.63481	0.245942	0.427885	0.184677	1.20779	6
chr12	97434017	97434591	1133	0.255537	0.0459844	0.0129794	0.0314438	-1.21463	2
chr12	98299344	98300128	1134	2.13791	0.300911	0.0975953	0.406476	-2.04713	4
chr12	100569831	100570273	1135	0.273908	0.17316	0.223802	0.0376165	2.54137	7
chr12	101450514	101451012	1136	0.310796	0.18727	0.491263	0.074657	2.70188	7
chr12	101629907	101630551	1137	0.355317	0.0946321	0.435748	0.0776858	2.47263	8
chr12	102193772	102195082	1138	0.678262	0.208751	0.488175	0.120406	2.01052	6
chr12	102196574	102197946	1139	0.564199	0.401404	0.662298	0.146056	2.17329	5
chr12	102248174	102248799	1140	0.286351	0.177068	0.582543	0.0889416	2.69778	7
chr12	102263513	102264292	1141	0.479692	0.332856	0.413634	0.262935	0.65166	5
chr12	103216321	103216767	1142	0.313327	0.262784	0.3185	0.0716612	2.13656	7
chr12	103658664	103659367	1143	0.298857	0.139867	0.367406	0.0410041	3.1327	8
chr12	103664396	103664971	1144	0.362833	0.114736	0.314163	0.0702858	2.14441	8
chr12	104631537	104632408	1145	0.41868	0.27516	0.750498	0.125124	2.57492	7
chr12	106249069	106250453	1146	0.659768	0.171394	0.357525	0.0944133	1.90981	6
chr12	106263670	106264239	1147	0.587882	0.246233	0.441753	0.113889	1.94626	6
chr12	106264348	106264943	1148	0.357528	0.360564	0.302462	0.0833091	1.84776	5
chr12	106265511	106266420	1149	0.866388	0.312224	0.312275	0.0481955	2.67083	6
chr12	106269192	106269730	1150	0.401804	0.359294	0.146782	0.616223	-2.06232	1
chr12	106272341	106273246	1151	1.40068	0.302639	0.159482	0.561313	-1.80896	4
chr12	106277010	106278303	1152	0.489656	0.130019	0.401658	0.217741	0.880335	3
chr12	106279084	106279659	1153	0.29259	0.111144	0.696857	0.107458	2.6858	8
chr12	106962688	106963278	1154	0.445314	0.144774	0.465731	0.0812989	2.50365	8
chr12	106997801	106998915	1155	0.918175	0.242727	0.373163	0.0753084	2.29376	6
chr12	107180095	107180779	1156	0.592047	0.18595	0.150136	0.201695	-0.423466	3
chr12	107181266	107181761	1157	0.312679	0.145651	0.151625	0.0742191	1.02082	3
chr12	109905344	109905660	1158	0.276773	0.0687495	0.0481023	0.101586	-1.06297	2
chr12	112212263	112213293	1159	1.23232	0.325918	0.81556	0.120755	2.74558	4
chr12	112673212	112673785	1160	0.291845	0.196415	0.790881	0.122429	2.6816	7
chr12	112681393	112682216	1161	0.56222	0.222937	0.261074	0.473549	-0.856581	1
chr12	112754876	112755644	1162	0.312315	0.203728	0.512939	0.07808	2.70021	7
chr12	112755819	112757114	1163	0.864181	0.270565	0.510546	0.0947764	2.41712	6
chr12	112773243	112773927	1164	1.04409	0.145457	0.571397	0.118214	2.26346	6
chr12	112796686	112797371	1165	0.295776	0.104264	0.333936	0.0763259	2.11486	8
chr12	112852684	112853064	1166	0.320863	0.200391	0.398512	0.0699271	2.49383	7
chr12	112992842	112993268	1167	0.257939	0.107282	0.380214	0.0622587	2.59126	8
chr12	113146623	113147065	1168	0.928906	0.190906	0.604964	0.720672	-0.252111	6
chr12	113161318	113161757	1169	0.337232	0.0681574	0.349125	0.0637461	2.435	8
chr12	113183144	113183749	1170	0.284189	0.0939169	0.824644	0.229655	1.83979	8
chr12	113826257	113826896	1171	0.398017	0.152446	0.374156	0.130959	1.50739	3
chr12	113837350	113837726	1172	0.536959	0.34164	0.654608	0.145045	2.16642	5
chr12	114269084	114269600	1173	0.313883	0.124215	0.759819	0.133216	2.503	8
chr12	114280599	114281249	1174	0.331324	0.179458	0.261583	0.0739331	1.8091	7
chr12	114345454	114346297	1175	0.458945	0.204254	0.35584	0.11311	1.64485	7
chr13	6549428	6550015	1176	0.323599	0.185981	0.204161	0.108742	0.902638	3
chr13	6641596	6642120	1177	0.286005	0.142327	0.435951	0.083549	2.36961	8
chr13	8608206	8608728	1178	0.436033	0.21555	0.332529	0.062379	2.39574	7
chr13	8631288	8631803	1179	0.26437	0.0878053	0.374058	0.0841923	2.13832	8
chr13	8848454	8849127	1180	0.633535	0.162183	0.390903	0.0692484	2.47996	6
chr13	8940402	8940894	1181	0.348534	0.150693	0.497944	0.0962711	2.35879	8
chr13	8943092	8943563	1182	0.442949	0.171467	0.861185	0.130271	2.71544	7
chr13	8955910	8956524	1183	0.417273	0.163387	0.747879	0.139245	2.41679	7
chr13	8958556	8959359	1184	0.752335	0.172346	0.478188	0.0989121	2.26186	6
chr13	8964371	8965015	1185	0.465425	0.147709	0.314718	0.055041	2.49408	8
chr13	9010925	9011172	1186	0.463104	0.10427	0.0729785	0.191641	-1.38074	2
chr13	9119886	9120593	1187	0.340192	0.197275	0.400803	0.0879902	2.17477	7
chr13	9759413	9759913	1188	0.344476	0.199229	0.416722	0.112279	1.88267	7
chr13	11928826	11929474	1189	0.599315	0.131872	0.254729	0.0486114	2.36587	8
chr13	12594929	12595378	1190	0.284744	0.0750856	0.311451	0.0441237	2.79167	8
chr13	14234557	14235156	1191	0.384629	0.153183	0.239703	0.0489093	2.26988	8
chr13	14534485	14535032	1192	0.364381	0.0898914	0.105412	0.0271914	1.91633	8
chr13	14607327	14607878	1193	0.237177	0.142602	0.239873	0.0597503	1.98731	8
chr13	14614203	14614691	1194	0.323802	0.161984	0.31698	0.619306	-0.964044	2
chr13	14634853	14635762	1195	0.721395	0.158321	0.270104	0.0977684	1.45673	6
chr13	19270094	19270661	1196	0.253157	0.15066	0.35267	0.0909207	1.94394	8
chr13	21510594	21511287	1197	0.70903	0.176225	0.428488	0.0798529	2.40925	6
chr13	21858354	21858851	1198	0.327919	0.177193	0.135834	0.13587	-0.000378643	3
chr13	23550836	23551869	1199	1.45197	0.416374	0.354888	0.117331	1.5886	4
chr13	23654717	23655332	1200	0.295452	0.128932	0.0689121	0.129247	-0.897634	2
chr13	23687636	23688460	1201	0.564179	0.122787	0.307057	0.0711691	2.09375	8
chr13	27297845	27298103	1202	0.834729	0.0591302	0.00474141	0.0160721	-1.57216	2
chr13	29847999	29848371	1203	0.281504	0.206886	0.184299	0.144639	0.347459	3
chr13	32237695	32238226	1204	0.272894	0.161159	0.332095	0.0694703	2.24085	8
chr13	33085355	33085719	1206	0.258769	0.150504	0.34899	0.166446	1.06362	3
chr13	33661136	33661807	1207	0.350146	0.228965	0.248138	0.0977264	1.33544	7
chr13	34057015	34057649	1208	0.346232	0.106658	0.0975069	0.321932	-1.71294	2
chr13	34192344	34193465	1209	0.588443	0.200963	0.42374	0.129153	1.70638	6
chr13	34210550	34211097	1210	0.272129	0.111808	0.428341	0.103144	2.04354	8
chr13	34345627	34346035	1211	0.263861	0.072595	0.294563	0.09115	1.68141	8
chr13	34362691	34363241	1212	0.299172	0.140414	0.644646	0.119864	2.41736	8
chr13	34404121	34404603	1213	0.29255	0.125005	0.27318	0.0850108	1.67253	8
chr13	34421309	34422002	1214	0.316901	0.0798105	0.593097	0.0727276	3.01042	8
chr13	34424466	34425151	1215	0.366561	0.284574	0.195841	0.0886229	1.13509	5
chr13	34919805	34920515	1216	0.407617	0.214127	0.380146	0.119176	1.6652	7
chr13	35706814	35707730	1217	0.739368	0.203602	0.515274	0.118365	2.11275	6
chr13	35769016	35770061	1218	0.718424	0.147357	0.28334	0.104558	1.42957	6
chr13	35899339	35899921	1219	0.35586	0.135191	0.430991	0.0897993	2.25025	8
chr13	36148632	36149442	1220	0.650415	0.193706	0.452942	0.112216	2.00344	6
chr13	36178362	36179102	1221	0.448614	0.138543	0.29731	0.0684468	2.10283	8
chr13	36188536	36189031	1222	0.238753	0.1774	0.577595	0.102648	2.48086	7
chr13	37601114	37601808	1223	0.719386	0.147996	0.294944	0.119426	1.29718	6
chr13	37851790	37852374	1224	0.404302	0.209806	0.228926	0.09841	1.20971	7
chr13	37948336	37949087	1225	0.420544	0.133525	0.184336	0.110828	0.72886	3
chr13	37964845	37965465	1226	0.553647	0.0971349	0.403506	0.107477	1.89877	8
chr13	38050257	38050867	1227	0.286838	0.191473	0.320849	0.0886657	1.84375	7
chr13	38056908	38057420	1228	0.301111	0.172634	0.366308	0.263604	0.473156	3
chr13	41113176	41113862	1229	0.520009	0.436483	0.270186	0.320759	-0.246697	5
chr13	41115688	41116475	1230	0.854514	0.298905	0.337367	0.178314	0.916102	6
chr13	41344492	41344922	1231	0.266015	0.0557441	0.136957	0.372802	-1.43806	2
chr13	43287047	43287638	1232	0.359177	0.23949	0.458934	0.190523	1.26391	7
chr13	43288435	43289076	1233	0.356979	0.22429	0.532284	0.0891122	2.56511	7
chr13	43355927	43356589	1234	0.390917	0.171411	0.349163	0.141888	1.29314	3
chr13	45499368	45500139	1235	1.08428	0.230721	0.37821	0.0869477	2.10828	6
chr13	45500713	45501304	1236	0.244161	0.192564	0.458533	0.0820426	2.46825	7
chr13	45501569	45502289	1237	0.365191	0.184128	0.891191	0.12232	2.85495	7
chr13	45550995	45551315	1238	0.378495	0.182824	0.382474	0.135184	1.49357	7
chr13	45607274	45608106	1239	0.598298	0.270811	0.32928	0.137984	1.24877	5
chr13	45622473	45623616	1240	0.862556	0.452997	0.382891	0.0837291	2.17977	5
chr13	45641216	45641801	1241	0.485371	0.291507	0.6171	0.135772	2.17607	5
chr13	45642229	45642699	1242	0.261037	0.161267	0.553291	0.0953006	2.52503	8
chr13	45944728	45945633	1243	0.838621	0.215667	0.47489	0.0720816	2.70305	6
chr13	45967509	45967946	1244	0.276347	0.18876	0.197268	0.355233	-0.845373	2
chr13	47204445	47205181	1245	0.678333	0.160864	0.407915	0.114775	1.82048	6
chr13	47207083	47207498	1246	0.25941	0.201159	0.37793	0.111792	1.74827	7
chr13	47207508	47207782	1247	0.319198	0.188278	0.675932	0.127283	2.39969	7
chr13	47208032	47208985	1248	0.711672	0.140825	0.353168	0.145205	1.27644	6
chr13	47211352	47211920	1249	0.31482	0.161784	0.384951	0.0836895	2.18816	8
chr13	47289993	47290438	1250	0.268422	0.174499	0.115012	0.248328	-1.10377	2
chr13	48940683	48941061	1251	0.3081	0.246397	0.331972	0.101272	1.70299	7
chr13	48948907	48949349	1252	0.261313	0.0836827	0.270512	0.0437575	2.60081	8
chr13	48985665	48986052	1253	0.292957	0.0884536	0.299616	0.095915	1.63313	8
chr13	49283258	49283623	1254	0.276502	0.225936	0.495152	0.648814	-0.389245	3
chr13	49439897	49440417	1255	0.349428	0.116299	0.943405	0.131267	2.83595	8
chr13	49444694	49445165	1256	0.273163	0.105328	0.620464	0.0990537	2.6349	8
chr13	49488905	49489449	1257	0.247951	0.129039	0.399323	0.0927027	2.095	8
chr13	49656175	49656753	1258	0.279425	0.142775	0.336195	0.0552783	2.58293	8
chr13	51833102	51833848	1261	0.555868	0.286008	0.391349	0.156052	1.32089	5
chr13	51843386	51843935	1262	0.357706	0.233786	0.672444	0.244342	1.45676	7
chr13	51936912	51937646	1263	0.478209	0.116195	0.578547	0.150499	1.93562	8
chr13	51943782	51944560	1264	0.37726	0.222827	0.121598	0.231036	-0.920406	1
chr13	52071275	52072054	1265	0.45981	0.0814476	0.660277	0.122236	2.42384	8
chr13	54781679	54782392	1266	0.710366	0.188914	0.623304	0.112311	2.46196	6
chr13	55207474	55208033	1267	0.371227	0.097063	0.139179	0.393345	-1.49219	2
chr13	55291509	55292173	1268	0.512842	0.205748	0.188437	0.580985	-1.61926	1
chr13	55547798	55548275	1269	0.274714	0.543187	0.384135	0.389068	-0.0183619	5
chr13	55646027	55646601	1270	0.283048	0.0770875	0.333134	0.104784	1.65931	8
chr13	58617674	58618351	1272	0.309887	0.217242	0.622105	0.0765177	3.00688	7
chr13	58622969	58623495	1273	0.321194	0.237168	0.212654	0.176097	0.270731	3
chr13	58869455	58870030	1274	0.223756	0.060747	0.0283295	0.0724283	-1.32399	2
chr13	59744149	59744619	1275	0.291082	0.273603	0.3556	0.0548745	2.67404	7
chr13	59840807	59841105	1276	0.31608	0.0897086	0.296062	0.112629	1.38643	8
chr13	59871178	59872259	1277	0.779666	0.156981	0.0933627	0.475308	-2.33561	1
chr13	59896906	59898128	1278	0.68055	0.143597	0.652337	0.129478	2.32402	6
chr13	59915506	59916140	1279	0.289312	0.264551	0.561339	0.122356	2.18862	7
chr13	62396463	62397055	1280	0.305819	0.12824	0.103611	0.102663	0.0131339	3
chr13	64018712	64019209	1281	0.257243	0.143978	0.188189	0.086113	1.11887	3
chr13	67570086	67570923	1282	0.424864	0.0722093	0.208562	0.0543517	1.92068	8
chr13	69280634	69280926	1283	0.301948	0.0451231	0.0283524	0.0267206	0.0825159	2
chr13	69645144	69645589	1284	0.287303	0.225244	0.718719	0.15213	2.23267	7
chr13	74600011	74600662	1285	0.271805	0.120409	0.0609067	0.636974	-3.36533	2
chr13	74665779	74668262	1286	1.04646	0.3225	0.779982	0.998528	-0.355958	4
chr13	74873297	74873812	1287	0.300536	0.195956	0.504087	0.107317	2.22127	7
chr13	75504043	75504998	1288	0.460504	0.149218	0.213328	0.0566661	1.89403	8
chr13	75908772	75909319	1289	0.270648	0.122201	0.416452	0.0911139	2.18012	8
chr13	77403812	77404130	1292	0.359707	0.0824147	0.228153	0.0516231	2.12254	8
chr13	81781518	81782114	1293	0.478961	0.303416	0.248272	0.144676	0.774957	5
chr13	83159683	83160345	1295	0.345656	0.179183	0.318143	0.117226	1.43266	7
chr13	83250396	83250952	1296	0.303681	0.0762571	0.218483	0.0414329	2.37085	8
chr13	83483365	83484085	1297	0.505854	0.206097	0.267676	0.145259	0.87734	3
chr13	84787474	84788108	1298	0.282526	0.11937	0.201487	0.0698431	1.51513	8
chr13	90028645	90029165	1299	0.383593	0.161426	0.387278	0.0667986	2.51776	7
chr13	91029717	91030186	1300	0.253931	0.0859688	0.282587	0.0872391	1.6843	8
chr13	91078700	91079337	1301	0.316236	0.130681	0.38492	0.084483	2.17459	8
chr13	91307120	91307587	1302	0.296312	0.183676	0.418251	0.0935751	2.14828	7
chr13	91324793	91325352	1303	0.399657	0.107387	0.366032	0.0876709	2.04937	8
chr13	91596152	91596806	1304	0.524863	0.0453218	0.130281	0.0358675	1.83223	8
chr13	91597327	91598114	1305	0.757083	0.161248	0.282303	0.0865927	1.69346	6
chr13	91616259	91616695	1306	0.246915	0.0668934	0.201359	0.0716737	1.47741	8
chr13	91649162	91649450	1307	0.373802	0.130278	0.503345	0.111636	2.16275	8
chr13	93362592	93363517	1308	1.11339	0.332496	0.325609	0.124317	1.38198	4
chr13	94150261	94150817	1309	0.263263	0.123109	0.345666	0.0583122	2.54714	8
chr13	94151214	94151797	1310	0.511172	0.14713	0.19327	0.0490489	1.95666	8
chr13	94158346	94159198	1311	0.602372	0.168144	0.121819	0.0783172	0.630825	3
chr13	94197998	94198481	1312	0.280208	0.15429	0.222124	0.0557409	1.97538	8
chr13	94710924	94711327	1313	0.283838	0.0899418	0.12228	0.17293	-0.496575	2
chr13	95283298	95283787	1314	0.261451	0.100583	0.273482	0.108045	1.33179	8
chr13	95755205	95755841	1315	0.370689	0.11999	0.364789	0.0862694	2.06746	8
chr13	96449338	96449900	1316	0.305122	0.135828	0.381478	0.0510777	2.87664	8
chr13	96734955	96735536	1317	0.297932	0.113923	0.51151	0.0935051	2.43912	8
chr13	97467626	97468307	1318	0.316242	0.110593	0.251402	0.131413	0.930675	3
chr13	98222904	98223505	1320	0.330462	0.0832394	0.520568	0.106759	2.27505	8
chr13	98231799	98232514	1321	0.419703	0.0927432	0.202613	0.0762613	1.39801	8
chr13	98450122	98450699	1322	0.314909	0.145542	0.350825	0.0459657	2.90518	8
chr13	98513009	98513857	1323	0.770602	0.198197	0.49715	0.116329	2.08602	6
chr13	98548433	98549442	1324	0.496454	0.24438	0.515603	0.104676	2.28941	7
chr13	99579943	99580539	1325	0.46308	0.123141	0.097937	0.200101	-1.02333	2
chr13	99789828	99790241	1326	0.269857	0.0889487	0.218076	0.0547603	1.97412	8
chr13	101269476	101270097	1328	0.273199	0.0964916	0.197508	0.0371283	2.38026	8
chr13	101281789	101282340	1329	0.347498	0.159031	0.224132	0.0964511	1.20802	3
chr13	101485268	101485853	1330	0.27288	0.142334	0.443809	0.0654375	2.74312	8
chr13	101494857	101495608	1331	0.410368	0.148856	0.246086	0.0722721	1.75368	8
chr13	101513524	101514084	1332	0.275934	0.0868281	0.0500447	0.225484	-2.14957	2
chr13	102315593	102316440	1334	0.884811	0.190393	0.263935	0.077928	1.74703	6
chr13	102320944	102321615	1335	0.324726	0.0884436	0.457686	0.0543787	3.05011	8
chr13	102322338	102322819	1336	0.253278	0.135319	0.487001	0.0428541	3.4761	8
chr13	102343021	102343563	1337	0.336085	0.102377	0.359181	0.0627197	2.49891	8
chr13	102381560	102382152	1338	0.276835	0.090996	0.483782	0.0803306	2.57547	8
chr13	102463934	102464329	1339	0.442965	0.34663	0.118103	0.327838	-1.46517	1
chr13	103640702	103641303	1340	0.228898	0.0704876	0.262463	0.0720615	1.85042	8
chr13	103996490	103997141	1341	0.272738	0.0902879	0.324354	0.0577263	2.46993	8
chr13	104007353	104007997	1342	0.299437	0.146726	0.417365	0.064746	2.66979	8
chr13	104010766	104011093	1343	0.371785	0.25393	0.594302	0.174835	1.7594	7
chr13	104525339	104525910	1344	0.271062	0.17026	0.292895	0.0862319	1.75237	7
chr13	106023299	106023766	1345	0.237353	0.0765982	0.0476402	0.0804707	-0.744131	2
chr13	107682956	107683973	1346	1.40638	0.237172	0.31952	0.069895	2.17666	4
chr13	107890612	107891671	1348	1.17974	0.263637	0.249867	0.120948	1.04066	4
chr13	108367223	108368177	1349	0.712993	0.250284	0.239735	0.104359	1.19213	6
chr13	108409324	108410056	1350	0.725115	0.31287	0.373034	0.107302	1.78811	5
chr13	110441944	110442342	1352	0.321867	0.130107	0.520803	0.114428	2.17651	8
chr13	110697742	110698424	1353	0.685363	0.10985	0.157149	0.0876615	0.834902	3
chr13	112338513	112338933	1354	0.267529	0.135268	0.508387	0.112035	2.17199	8
chr13	112474205	112474875	1355	0.705948	0.162469	0.236459	0.0601854	1.95642	6
chr13	112567992	112568495	1356	0.276614	0.15538	0.550474	0.127061	2.10646	8
chr13	112660183	112660661	1357	0.377696	0.106044	0.46539	0.115289	2.00383	8
chr13	112730800	112731502	1358	0.403538	0.252168	0.279655	0.0771741	1.84403	7
chr13	114649196	114649616	1359	0.272349	0.151579	0.11453	0.178045	-0.632055	2
chr13	115094090	115094411	1360	0.279399	0.0677907	0.156442	0.0361947	2.08165	8
chr13	119418401	119418799	1361	0.27049	0.0576225	0.192704	0.0602467	1.66115	8
chr13	120021009	120021687	1362	0.61789	0.165265	0.211598	0.0506263	2.04195	6
chr14	4117859	4118296	1363	0.262913	0.0590008	0.0191615	0.07002	-1.81662	2
chr14	11879599	11880466	1365	0.401464	0.204153	0.0945055	0.416257	-2.12728	1
chr14	18532792	18533228	1366	0.369386	0.133407	0.309568	0.0423151	2.84197	8
chr14	19071766	19072334	1367	0.334334	0.0963865	0.319535	0.352074	-0.139488	2
chr14	21364093	21364663	1368	0.295157	0.058553	0.195559	0.13467	0.534857	2
chr14	21418668	21419249	1369	0.372415	0.140106	0.217218	0.0235142	3.15408	8
chr14	21552246	21552991	1370	0.493499	0.144539	0.168765	0.257026	-0.603976	2
chr14	21757441	21757917	1371	0.308892	0.0703276	0.178452	0.0358974	2.28201	8
chr14	21893082	21894369	1372	0.413167	0.226549	0.275631	0.170575	0.689125	3
chr14	22368267	22368883	1373	0.382395	0.223533	0.275444	0.060616	2.16561	7
chr14	22419932	22420370	1374	0.246366	0.102092	0.388481	0.0931392	2.04869	8
chr14	22481408	22482062	1375	0.294549	0.109492	0.529414	0.179031	1.55887	8
chr14	22515572	22516158	1376	0.409832	0.174928	0.441826	0.082999	2.3983	7
chr14	22642107	22642847	1378	0.492046	0.129636	0.441876	0.129097	1.76731	8
chr14	22662173	22662663	1379	0.309776	0.0471854	0.28262	0.041883	2.72548	8
chr14	22669413	22670123	1380	0.353724	0.18729	0.715797	0.157871	2.17371	7
chr14	27266426	27267099	1381	0.280668	0.0806855	0.576796	0.0859764	2.73187	8
chr14	27406536	27407154	1382	0.44897	0.148986	0.219857	0.0581994	1.89945	8
chr14	27414549	27415240	1383	0.552356	0.109367	0.139911	0.0659805	1.07298	3
chr14	31328967	31329569	1384	0.272741	0.0835315	0.415165	0.0653032	2.65	8
chr14	31374929	31375634	1385	0.630554	0.194058	0.250098	0.0561603	2.13516	6
chr14	31819894	31820608	1386	0.379814	0.134749	0.552529	0.0880393	2.63614	8
chr14	31892424	31893113	1387	0.3922	0.117246	0.253649	0.0891841	1.49756	8
chr14	31923888	31924416	1388	0.289878	0.0751633	0.237826	0.0422643	2.46471	8
chr14	31945127	31945734	1389	0.371305	0.144205	0.495074	0.263533	0.907104	3
chr14	32018038	32018484	1390	0.455295	0.252587	0.503948	0.179815	1.48162	7
chr14	32020173	32020704	1391	0.405576	0.0963808	0.385854	0.356802	0.112628	3
chr14	32177798	32178166	1392	0.347418	0.101683	0.25272	0.0463781	2.42095	8
chr14	32309223	32309941	1393	0.800514	0.346903	0.209999	0.251124	-0.256893	5
chr14	32929742	32930176	1394	0.319892	0.212631	0.163135	0.151623	0.104907	3
chr14	32959175	32960003	1395	0.60382	0.2605	0.282412	0.110768	1.34239	6
chr14	32974203	32974840	1396	0.26292	0.113047	0.129384	0.218952	-0.754418	2
chr14	32981785	32982643	1397	0.738497	0.166943	0.216566	0.145278	0.572735	6
chr14	33321299	33321821	1398	0.289428	0.146209	0.378491	0.14928	1.33642	3
chr14	33667193	33667561	1399	0.310833	0.0655856	0.0215533	0.0362262	-0.722976	2
chr14	35473453	35474558	1400	0.561836	0.338318	0.304666	0.220015	0.46781	5
chr14	35474606	35475196	1401	0.296132	0.111233	0.0520883	0.353885	-2.74089	2
chr14	41498072	41498320	1402	0.596957	0.0681302	0.00798766	0.0182549	-1.09921	2
chr14	41729020	41729619	1403	0.263545	0.145663	0.281272	0.0753788	1.88584	8
chr14	41775577	41775992	1404	0.300266	0.19868	0.361043	0.108003	1.73179	7
chr14	41820065	41820661	1405	0.338754	0.113676	0.437406	0.0739095	2.54904	8
chr14	47216536	47216986	1407	0.334612	0.102839	0.178398	0.0507475	1.7936	8
chr14	47853291	47854100	1408	0.258073	0.0803926	0.234268	0.0683412	1.76252	8
chr14	47860201	47860752	1409	0.341986	0.236751	0.320284	0.0511886	2.62204	7
chr14	48094380	48094907	1410	0.46551	0.0785965	0.326379	0.131291	1.30725	8
chr14	48141748	48142573	1411	1.07037	0.237277	0.260489	0.0657046	1.97089	6
chr14	48153046	48153849	1412	0.888607	0.174076	0.57028	0.096218	2.5549	6
chr14	48253936	48254790	1413	0.5948	0.171062	0.587615	0.143648	2.02478	6
chr14	49157686	49158312	1414	0.351061	0.135345	0.417629	0.11544	1.84609	8
chr14	49199921	49200606	1415	0.399367	0.128835	0.408318	0.0698045	2.53131	8
chr14	49669057	49669643	1416	0.316292	0.0765773	0.182543	0.0682315	1.40662	8
chr14	51749784	51750559	1417	0.515018	0.164227	0.382897	0.171383	1.1551	3
chr14	52605685	52606360	1418	0.515357	0.130733	0.384623	0.222621	0.786133	3
chr14	52641203	52641766	1419	0.292624	0.129669	0.365997	0.128375	1.50421	8
chr14	52643181	52643730	1420	0.287364	0.129634	0.301024	0.234107	0.361346	3
chr14	54879352	54879843	1421	0.281106	0.150442	0.15749	0.345458	-1.12829	2
chr14	55045369	55045793	1422	0.253903	0.342796	0.106898	0.681084	-2.66028	1
chr14	55221218	55221550	1423	0.303986	0.1377	0.401953	0.0629013	2.65669	8
chr14	55221820	55222154	1424	0.423093	0.183822	0.174643	0.732663	-2.06247	1
chr14	55324164	55325329	1425	1.71069	0.298756	0.435037	0.136802	1.66186	4
chr14	55333506	55334024	1426	0.23294	0.246276	0.48191	0.201266	1.2555	7
chr14	55396764	55397271	1427	0.438052	0.20552	0.336639	0.0815499	2.03214	7
chr14	55406982	55407593	1428	0.305007	0.134923	0.501611	0.102389	2.28136	8
chr14	56177846	56178416	1429	0.264256	0.118709	0.0639403	0.127097	-0.980054	2
chr14	56233427	56233911	1430	0.313093	0.183082	0.44625	0.0974692	2.18334	7
chr14	58453895	58454492	1431	0.281808	0.149501	0.232151	0.0592233	1.95287	8
chr14	60233055	60233401	1432	0.413539	0.0522857	0.0433841	0.0397454	0.123406	2
chr14	63496818	63497838	1433	0.416222	0.119235	0.402578	0.0841339	2.24504	8
chr14	63728910	63729734	1434	1.0705	0.175726	0.276274	0.0520003	2.38724	6
chr14	63742965	63743744	1435	0.709627	0.216666	0.349302	0.162222	1.10176	6
chr14	63799482	63800028	1436	0.345118	0.117983	0.595829	0.113954	2.37626	8
chr14	63802966	63803550	1437	0.322661	0.106277	0.334201	0.0653095	2.33774	8
chr14	64487402	64487968	1438	0.316469	0.0977819	0.415495	0.0664662	2.62606	8
chr14	64527378	64527765	1439	0.274386	0.217406	0.522433	0.0783159	2.72232	7
chr14	65665027	65665422	1440	0.291252	0.0844944	0.288174	0.0732051	1.96235	8
chr14	65721198	65721936	1441	0.804123	0.251637	0.336743	0.0908221	1.87901	6
chr14	65763594	65764198	1442	0.569068	0.17504	0.30394	0.148995	1.02361	6
chr14	65764527	65765098	1443	0.312812	0.272302	0.311637	0.140276	1.14597	5
chr14	65766714	65767268	1444	0.273807	0.104784	0.444625	0.138867	1.67177	8
chr14	66709295	66709834	1445	0.280957	0.135963	0.451507	0.14721	1.6103	8
chr14	66884502	66885635	1446	0.606872	0.204639	0.507773	0.125407	2.00895	6
chr14	67120108	67120922	1447	0.429967	0.208022	0.455399	0.117583	1.9444	7
chr14	67120946	67121697	1448	0.537744	0.0985885	0.394251	0.104628	1.90378	8
chr14	67181458	67181938	1449	0.25233	0.0904448	0.458946	0.0930231	2.29038	8
chr14	67618003	67619115	1450	0.588975	0.14095	0.13756	0.259712	-0.911953	2
chr14	69885376	69885849	1451	0.280568	0.183841	0.583135	0.178254	1.7043	7
chr14	69894167	69894770	1452	0.460726	0.255775	0.3705	0.0883662	2.05556	7
chr14	69919121	69919616	1453	0.312679	0.108697	0.498067	0.0797027	2.62855	8
chr14	69922592	69923552	1454	1.07696	0.242109	0.540408	0.0962678	2.47668	6
chr14	69935941	69937195	1455	1.34739	0.271739	0.37776	0.090503	2.04939	4
chr14	69937793	69938253	1456	0.365738	0.13139	0.323922	0.0806719	1.99218	8
chr14	69939709	69940593	1457	0.864323	0.305074	0.290832	0.0582375	2.30055	6
chr14	70506778	70507211	1458	0.372998	0.145848	0.213945	0.0512131	2.04148	8
chr14	70865720	70866632	1459	0.65126	0.128156	0.515396	0.150569	1.76851	6
chr14	70945682	70946001	1460	0.316374	0.0997744	0.38209	0.859896	-1.16816	2
chr14	70971656	70972305	1461	0.442108	0.10304	0.802049	0.143125	2.47817	8
chr14	70975021	70976045	1462	0.490368	0.249711	0.699597	0.0990737	2.80752	7
chr14	71021169	71021662	1463	0.600692	0.15443	0.490274	0.126002	1.95168	6
chr14	71023649	71024262	1464	0.757634	0.339623	0.341359	0.278453	0.292903	5
chr14	71161527	71162123	1466	0.270987	0.10491	0.370045	0.0730525	2.32497	8
chr14	73523480	73524022	1467	0.297985	0.279915	0.427385	0.125144	1.76383	5
chr14	73713083	73713834	1468	0.425396	0.194695	0.41426	0.108308	1.92561	7
chr14	73785196	73785642	1469	0.280304	0.108538	0.261733	0.241527	0.115451	3
chr14	73798350	73799010	1470	0.322393	0.158683	0.416611	0.16622	1.32041	3
chr14	73999462	74000310	1471	1.05566	0.258641	0.393622	0.0751668	2.37323	4
chr14	75072269	75072786	1472	0.29301	0.139425	0.282698	0.150491	0.905128	3
chr14	76148717	76149524	1473	0.359626	0.151874	0.463682	0.153082	1.59255	8
chr14	76236791	76237366	1474	0.370051	0.214029	0.303141	0.117979	1.35404	7
chr14	76931946	76932502	1475	0.297946	0.187226	0.107481	0.0535565	0.99162	3
chr14	76968998	76969484	1476	0.275667	0.122096	0.258103	0.0917509	1.48209	8
chr14	79278237	79278751	1477	0.261733	0.0852327	0.44947	0.0800107	2.47525	8
chr14	79280701	79281183	1478	0.35461	0.0736471	0.312871	0.0573735	2.42678	8
chr14	79713221	79713652	1479	0.327873	0.168297	0.274321	0.0782917	1.79587	7
chr14	79881433	79882095	1480	0.325318	0.278482	0.0359439	1.13769	-4.9459	1
chr14	79886089	79887087	1481	1.10822	0.303308	0.368781	0.273843	0.428064	4
chr14	79900528	79900937	1482	0.296133	0.247005	0.467645	0.0678342	2.7673	7
chr14	79905935	79906508	1483	0.435029	0.107865	0.43473	0.0902659	2.25529	8
chr14	79929748	79930481	1484	0.486664	0.246815	0.251752	0.156224	0.684904	5
chr14	79933035	79933725	1485	0.418992	0.156509	0.365361	0.158397	1.20064	3
chr14	79937128	79937742	1486	0.246473	0.105761	0.445843	0.15758	1.49456	8
chr14	87826081	87826673	1487	0.298552	0.158665	0.659502	0.14623	2.16549	8
chr14	103485922	103486310	1488	0.320118	0.235429	0.687024	0.110924	2.61995	7
chr14	103681620	103682072	1489	0.289572	0.0647165	0.125978	0.117887	0.09499	2
chr14	104735913	104736451	1490	0.751677	0.098885	0.0125864	0.0544175	-2.02818	2
chr14	107474422	107474855	1491	0.621742	0.081367	0.0369455	0.0919246	-1.29213	2
chr14	112893082	112893549	1492	0.259354	0.0430529	0.0179644	0.0452326	-1.28562	2
chr14	115293478	115293801	1493	0.291616	0.071292	0.123318	0.193993	-0.649384	2
chr14	117236173	117236716	1494	0.263414	0.043375	0.0254352	0.0789285	-1.59625	2
chr14	118352775	118353216	1495	0.279236	0.0740162	0.0733559	0.203385	-1.45877	2
chr14	118593772	118594280	1496	0.27957	0.156486	0.212172	0.249472	-0.232631	3
chr14	119037596	119038455	1497	0.357123	0.256536	0.817588	0.301913	1.43424	7
chr14	119041275	119041835	1498	0.316244	0.251604	0.869353	0.199514	2.1179	7
chr14	119056362	119056797	1499	0.312291	0.15191	0.400577	0.105985	1.90827	8
chr14	119194974	119196054	1500	1.03805	0.288488	0.689103	0.24705	1.47618	4
chr14	119199132	119199660	1501	0.352665	0.227439	0.755405	0.116891	2.68171	7
chr14	121764426	121765207	1504	0.627907	0.197407	0.502046	0.197561	1.34111	6
chr14	121834115	121834462	1505	0.290846	0.0808777	0.160959	0.161352	-0.00349459	2
chr14	123430438	123430680	1506	0.417039	0.0753202	0.104392	0.13476	-0.365288	2
chr15	5089694	5090862	1507	0.737667	0.182963	0.20298	0.0971495	1.05537	6
chr15	5137922	5138553	1508	0.366808	0.167037	0.345217	0.080064	2.09454	7
chr15	5210816	5211513	1509	0.393362	0.0656625	0.192457	0.0484415	1.96822	8
chr15	5280591	5281074	1510	0.282723	0.0812123	0.0681536	0.131016	-0.932831	2
chr15	6180240	6181108	1511	0.684624	0.15042	0.328098	0.0970439	1.74702	6
chr15	6655234	6655789	1512	0.436554	0.310207	0.483199	0.164045	1.55274	5
chr15	6994333	6994925	1513	0.350362	0.0968305	0.263467	0.0687074	1.92371	8
chr15	8711603	8712036	1515	0.372998	0.112993	0.0949609	0.0572967	0.719032	3
chr15	9004143	9005101	1516	1.11656	0.28072	0.157563	0.088847	0.819514	4
chr15	9010916	9011705	1517	0.576443	0.162745	0.451064	0.106189	2.07637	6
chr15	12123444	12123962	1518	0.28541	0.103342	0.441123	0.11673	1.90897	8
chr15	12175240	12175770	1519	0.307883	0.141829	0.644239	0.103448	2.62705	8
chr15	12240160	12240812	1520	0.358331	0.194039	0.316521	0.10761	1.54769	7
chr15	12297359	12297825	1522	0.288801	0.407224	0.271958	0.161846	0.745172	5
chr15	12682833	12683338	1523	0.262689	0.123202	0.403016	0.0967878	2.04669	8
chr15	12734822	12735279	1524	0.397599	0.230509	0.352297	0.0651804	2.41641	7
chr15	12787658	12788402	1525	0.66573	0.155847	0.832181	0.180691	2.19715	6
chr15	12788423	12789002	1526	0.244064	0.0923431	0.455333	0.0794702	2.50356	8
chr15	12802156	12803238	1527	0.400091	0.183246	0.417781	0.528457	-0.338318	3
chr15	12838058	12838708	1529	0.662724	0.115757	0.262347	0.0847195	1.61927	6
chr15	17134424	17134939	1530	0.365892	0.0555981	0.155912	0.0468901	1.71216	8
chr15	27426159	27427743	1531	1.25006	0.311397	0.461203	0.137574	1.73787	4
chr15	31462229	31462977	1532	0.409442	0.122707	0.876598	0.130462	2.73892	8
chr15	31463030	31463808	1533	0.71028	0.128724	0.286248	0.0468999	2.5842	6
chr15	31469680	31470255	1534	0.327888	0.0950251	0.413975	0.0695368	2.55658	8
chr15	31471666	31472362	1535	0.366367	0.172115	0.391025	0.139231	1.48314	7
chr15	34912775	34913520	1536	0.668575	0.126602	0.225419	0.0635373	1.81079	6
chr15	36290259	36291510	1537	0.729103	0.164358	0.363279	0.12152	1.57202	6
chr15	36577532	36578235	1539	1.22625	0.330485	0.119079	0.0841453	0.495978	4
chr15	36838361	36839146	1540	0.557331	0.306505	0.874238	0.726086	0.26755	5
chr15	37995216	37995815	1541	0.251631	0.0380705	0.272879	0.0502636	2.41753	8
chr15	38447589	38448076	1542	0.287676	0.171257	0.145673	0.294453	-1.01033	2
chr15	38472822	38473896	1543	1.34399	0.206005	0.497948	0.0999169	2.30572	4
chr15	38632159	38632624	1544	0.249476	0.109953	0.265873	0.0668161	1.97645	8
chr15	38639132	38639700	1545	0.299404	0.190543	0.491218	0.220898	1.1494	3
chr15	48415424	48415913	1546	0.235162	0.0774495	0.345286	0.0546883	2.63652	8
chr15	51660217	51660865	1547	0.50895	0.231772	0.165577	0.0693851	1.24284	7
chr15	51998223	51998569	1548	0.330597	0.152843	0.395269	0.0664353	2.55491	8
chr15	53033780	53034425	1549	0.394786	0.146431	0.375116	0.046415	2.98776	8
chr15	53096113	53096782	1550	0.37162	0.144125	0.647936	0.100489	2.67675	8
chr15	55549817	55550186	1551	0.255262	0.0536289	0.0272055	0.0914735	-1.71307	2
chr15	57720346	57720901	1552	0.265835	0.116692	0.1828	0.168484	0.116985	3
chr15	57737947	57738744	1553	1.00535	0.174348	0.374526	0.132495	1.49213	6
chr15	57783315	57783870	1554	0.288178	0.130488	0.67975	0.131705	2.35891	8
chr15	58575054	58575844	1556	0.739343	0.171985	0.547716	0.085668	2.66249	6
chr15	58719215	58719993	1557	0.624602	0.132137	0.2012	0.205804	-0.0324811	3
chr15	58757408	58757993	1558	0.293212	0.0959102	0.275834	0.0622359	2.13021	8
chr15	58812152	58812703	1559	0.241218	0.186901	0.798268	0.160255	2.30934	7
chr15	58813890	58814452	1560	0.281797	0.130207	0.636878	0.137229	2.20621	8
chr15	58828431	58828849	1561	0.257548	0.300082	0.645194	0.123546	2.37529	5
chr15	58844102	58845020	1562	0.717796	0.193893	0.407306	0.0964498	2.06692	6
chr15	58890325	58891295	1563	0.689751	0.228656	0.54421	0.121183	2.15777	6
chr15	58896314	58897131	1564	0.725318	0.159035	0.475607	0.187753	1.3363	6
chr15	61930640	61931399	1566	0.602762	0.250515	0.152394	0.245872	-0.686519	1
chr15	61990093	61990881	1567	0.468047	0.354971	0.470645	0.100515	2.21601	5
chr15	62022493	62023132	1568	0.279761	0.118447	0.225032	0.0497819	2.15414	8
chr15	62052461	62053276	1569	0.57004	0.365029	0.573242	0.0776943	2.86733	5
chr15	63479901	63480174	1570	0.320367	0.155835	0.198547	0.220461	-0.150323	3
chr15	63540973	63541451	1571	0.398873	0.145517	0.416221	0.0977078	2.07957	8
chr15	63567683	63568429	1572	0.680297	0.131911	0.462146	0.117466	1.96699	6
chr15	63948895	63949577	1573	0.621762	0.170869	0.399098	0.0589354	2.73887	6
chr15	64003711	64004148	1574	0.327425	0.103577	0.478695	0.0721973	2.71225	8
chr15	64111832	64112281	1575	0.284405	0.180045	0.22882	0.119946	0.926141	3
chr15	64141965	64142693	1576	0.629056	0.296154	0.156217	0.344986	-1.13795	1
chr15	66649804	66650235	1577	0.277494	0.158196	0.497115	0.090492	2.44476	8
chr15	66657520	66658263	1578	0.449664	0.123475	0.383338	0.0626434	2.59429	8
chr15	66946360	66946711	1579	0.301374	0.174571	0.588832	0.105924	2.46372	7
chr15	66952127	66952800	1580	0.302177	0.16167	0.524424	0.0555565	3.21572	8
chr15	66973594	66974313	1581	0.359152	0.0723604	0.330252	0.0633832	2.36317	8
chr15	66982405	66983295	1582	0.499539	0.203656	0.640569	0.122364	2.37869	7
chr15	72729420	72730033	1583	0.250426	0.124211	0.440236	0.0542952	2.99632	8
chr15	72833544	72834214	1584	0.492236	0.281666	0.618851	0.139954	2.1367	5
chr15	72845525	72846121	1585	0.337396	0.201368	0.670503	0.114628	2.5379	7
chr15	72854895	72855485	1586	0.403879	0.172131	0.563246	0.074831	2.89546	7
chr15	72890542	72891313	1587	0.700385	0.275335	0.185164	0.846289	-2.18628	1
chr15	72921444	72921951	1588	0.265447	0.0575966	0.149811	0.260593	-0.794585	2
chr15	72961514	72962428	1589	0.449043	0.173106	0.587914	0.0964336	2.59557	7
chr15	73042109	73043145	1590	0.713818	0.155034	0.487638	0.0914293	2.40234	6
chr15	73265166	73265619	1591	0.237649	0.15925	0.551929	0.131578	2.06025	8
chr15	74764387	74764579	1592	0.490583	0.10839	0.0196071	0.0664078	-1.70977	2
chr15	75730199	75730866	1593	0.387531	0.173126	0.501229	0.101721	2.28961	7
chr15	75900212	75900783	1594	0.317332	0.201136	0.368139	0.354978	0.0523772	3
chr15	76080752	76081523	1595	0.425916	0.134205	0.769286	0.111292	2.77814	8
chr15	76082297	76083334	1596	1.04531	0.30646	0.380285	0.130082	1.5404	4
chr15	76093629	76094223	1597	0.427829	0.239771	0.578918	0.0613097	3.21832	7
chr15	76212995	76213371	1598	0.285509	0.189298	0.3622	0.147282	1.29242	7
chr15	76251189	76252056	1599	0.682493	0.218487	0.554226	0.127296	2.1136	6
chr15	76353864	76354526	1600	0.420658	0.133801	0.627844	1.06059	-0.755449	2
chr15	76376049	76376586	1601	0.318385	0.105823	0.380426	0.0884089	2.09291	8
chr15	76498260	76498856	1602	0.272175	0.117346	0.680116	0.151248	2.16148	8
chr15	76517180	76517706	1603	0.308204	0.235212	0.504918	0.0834408	2.58289	7
chr15	77603997	77604470	1604	0.256064	0.0981733	0.420621	0.108058	1.95085	8
chr15	77652938	77653673	1605	0.48169	0.105326	0.415525	0.0601501	2.76797	8
chr15	77761525	77762541	1606	0.642681	0.212786	0.544824	0.176876	1.61757	6
chr15	77795653	77796237	1607	0.400488	0.0931785	0.471273	0.0783439	2.57343	8
chr15	78091008	78091638	1608	0.353331	0.167999	0.688047	0.168617	2.02232	7
chr15	78098244	78098858	1609	0.422549	0.259069	0.396986	0.0731294	2.4246	7
chr15	78142596	78143548	1610	0.55101	0.297887	0.639953	0.0883234	2.84311	5
chr15	78149007	78149775	1611	0.550291	0.303142	0.551578	0.0892175	2.6147	5
chr15	78156085	78156711	1612	0.317911	0.328224	0.318309	0.458942	-0.526497	1
chr15	78243164	78244051	1613	0.832811	0.317356	0.815244	0.155444	2.38335	5
chr15	78401756	78402842	1614	1.12188	0.300922	0.201309	0.46897	-1.21601	4
chr15	78897946	78898490	1616	0.358761	0.26083	0.505882	0.100601	2.31873	7
chr15	78935947	78936627	1617	0.308147	0.120554	0.362181	0.0822191	2.1257	8
chr15	79516158	79516749	1618	0.299913	0.137163	0.278669	0.290394	-0.0592517	3
chr15	79520465	79521137	1619	0.401369	0.0960224	0.05851	0.183253	-1.63048	2
chr15	79524887	79525465	1620	0.641689	0.212905	0.351993	0.16639	1.07643	6
chr15	79525817	79526543	1621	0.426451	0.214652	0.450103	0.0780305	2.51298	7
chr15	79757873	79758555	1622	0.398378	0.27862	0.180154	0.299377	-0.729553	1
chr15	79927264	79928019	1623	0.417579	0.140718	0.531221	0.21186	1.32212	3
chr15	79928312	79928833	1624	0.232473	0.26751	0.504356	0.178749	1.49132	7
chr15	79960966	79961698	1625	0.443491	0.173285	0.481325	0.170011	1.49592	7
chr15	79982355	79982772	1626	0.254524	0.089079	0.306507	0.0816888	1.89486	8
chr15	80362568	80363103	1627	0.289869	0.121969	0.433597	0.100553	2.09744	8
chr15	80570419	80570798	1628	0.266289	0.0838273	0.615651	0.0950326	2.68286	8
chr15	80591178	80591904	1629	0.702314	0.168631	0.357093	0.0810105	2.12646	6
chr15	80741109	80741768	1630	0.494692	0.202941	0.495614	0.0947183	2.37526	7
chr15	80802546	80803077	1631	0.280043	0.136467	0.488289	0.0961417	2.33252	8
chr15	80811597	80812225	1632	0.439726	0.199919	0.247095	0.113716	1.11283	7
chr15	80857627	80858257	1633	0.801299	0.324427	0.299075	0.110478	1.42857	5
chr15	80872008	80872699	1634	0.339572	0.116605	0.479766	0.0848239	2.48588	8
chr15	80877845	80878342	1635	0.543205	0.552415	0.472116	0.128877	1.86505	5
chr15	81252002	81252373	1636	0.253886	0.0761499	0.169182	0.0353123	2.22855	8
chr15	81360806	81361488	1637	0.370325	0.103329	0.353655	0.0609181	2.51798	8
chr15	81407913	81408641	1638	0.542081	0.0923719	0.345044	0.107616	1.67171	8
chr15	81633745	81634327	1639	0.346903	0.182943	0.452117	0.127144	1.82211	7
chr15	81678779	81679156	1640	0.428403	0.208532	0.118864	0.0424549	1.46381	7
chr15	81744931	81745548	1641	0.474553	0.186514	0.73076	0.128065	2.50328	7
chr15	81769882	81770647	1642	0.295081	0.120367	0.463048	0.0864121	2.40837	8
chr15	81820895	81821459	1643	0.294887	0.263063	0.651215	0.149155	2.11889	7
chr15	82014381	82015398	1644	1.01322	0.18053	0.729586	0.0979337	2.88452	6
chr15	82016453	82017194	1645	0.459757	0.30705	0.535932	0.0831417	2.67385	5
chr15	82168620	82169019	1646	0.261694	0.0806531	0.215442	0.53441	-1.30666	2
chr15	82171970	82173064	1647	1.08763	0.242942	0.173873	0.365747	-1.06848	4
chr15	82194243	82194712	1648	0.344367	0.147665	0.14078	0.076134	0.878219	3
chr15	82641017	82641458	1649	0.249395	0.0933851	0.281935	0.0471045	2.55623	8
chr15	82995336	82995993	1650	0.668995	0.193066	0.570686	0.111121	2.35017	6
chr15	83000598	83001444	1651	0.526776	0.154315	0.359224	0.217947	0.718311	3
chr15	83174415	83175038	1652	0.31733	0.102477	0.589201	0.0952078	2.61698	8
chr15	83205352	83206249	1653	0.772915	0.232744	0.358209	0.096028	1.88835	6
chr15	83207421	83207987	1654	0.348929	0.188457	0.652205	0.0966026	2.74254	7
chr15	83252862	83253572	1655	0.299761	0.146363	0.635386	0.238168	1.41188	5
chr15	83253893	83254592	1656	0.288837	0.15859	0.653073	0.0890401	2.86081	8
chr15	83255687	83256083	1657	0.305854	0.128674	0.797826	0.167691	2.2435	8
chr15	83258946	83259428	1658	0.257688	0.0851881	0.35274	0.0951515	1.87931	8
chr15	83353446	83354080	1659	0.317093	0.108361	0.363936	0.0865889	2.05882	8
chr15	83422710	83423142	1660	0.607596	0.168024	0.493607	0.21845	1.17239	6
chr15	83423194	83423603	1661	0.246757	0.138449	0.269375	0.185332	0.537088	3
chr15	84040141	84040807	1662	0.46259	0.113635	0.513369	0.0920685	2.46644	8
chr15	85372347	85372887	1663	0.252224	0.111259	0.126801	0.161108	-0.34306	2
chr15	85846690	85847123	1665	0.25073	0.0930497	0.659478	0.165553	1.98753	8
chr15	85894693	85895146	1666	0.267369	0.125351	0.714145	0.10865	2.70533	8
chr15	85935397	85936294	1667	1.04392	0.250875	0.301953	0.0906348	1.72512	4
chr15	86111557	86112200	1668	0.349257	0.128543	0.402193	0.0783518	2.34514	8
chr15	86254147	86254721	1669	0.363465	0.12222	0.292093	0.0671801	2.10393	8
chr15	89043313	89043660	1670	0.271446	0.180668	0.217341	0.209238	0.0545621	3
chr15	89045960	89046610	1671	0.300255	0.234037	0.385356	0.0897737	2.08958	7
chr15	89115547	89116364	1672	0.279768	0.200485	0.728803	0.106486	2.76337	7
chr15	89201381	89201858	1673	0.347504	0.13846	0.640986	0.1069	2.57284	8
chr15	91353970	91354453	1674	0.28461	0.113632	0.132696	0.312257	-1.22839	2
chr15	91737453	91740261	1675	0.305015	0.309409	0.20512	0.72612	-1.81871	1
chr15	92174648	92175496	1676	0.67606	0.144905	0.0700988	0.12292	-0.801508	2
chr15	93064791	93065105	1677	0.344624	0.226584	0.0963901	0.178309	-0.880599	1
chr15	93657225	93657928	1678	0.317073	0.0489596	0.0207464	0.0585712	-1.45384	2
chr15	95490785	95491119	1679	0.270191	0.177553	0.302548	0.0584463	2.35227	7
chr15	97209848	97210390	1680	0.558804	0.270807	0.243318	0.141406	0.778748	5
chr15	97494191	97494809	1681	0.315393	0.152223	0.259088	0.334254	-0.366256	3
chr15	97628332	97629444	1682	0.290982	0.20963	0.558278	0.188412	1.56204	7
chr15	97946526	97947241	1683	0.460619	0.229548	0.391473	0.0912642	2.08875	7
chr15	98436239	98437029	1684	0.397541	0.181823	0.36279	0.112457	1.68096	7
chr15	98661105	98661485	1685	0.301018	0.16869	0.0619327	0.621305	-3.30574	1
chr15	98722128	98722771	1686	0.249447	0.0609033	0.368109	0.0653918	2.47497	8
chr15	98789971	98790579	1687	0.355127	0.107538	0.423088	0.100934	2.05673	8
chr15	99492692	99493307	1688	0.335448	0.166292	0.329905	0.0866908	1.91592	7
chr15	99494689	99495729	1689	0.752538	0.273587	0.420804	0.245901	0.772637	6
chr15	99545793	99546481	1690	0.319792	0.120439	0.533868	0.111442	2.25	8
chr15	99888472	99888981	1691	0.290854	0.106753	0.436782	0.0882348	2.29454	8
chr15	100057323	100057840	1692	0.253361	0.271668	0.0986441	0.173429	-0.807784	1
chr15	100250252	100250939	1693	0.592037	0.18165	0.306473	0.113485	1.42531	6
chr15	100263652	100264135	1694	0.226765	0.101727	0.381127	0.0483793	2.95208	8
chr15	100277370	100277814	1695	0.318273	0.0836783	0.174197	0.0361386	2.23798	8
chr15	100376656	100377024	1696	0.255956	0.0946631	0.108089	0.0875579	0.300809	3
chr15	101927585	101928232	1697	0.281934	0.0812029	0.364345	0.0892146	2.01783	8
chr15	101980636	101981129	1698	0.238181	0.293417	0.241248	0.365185	-0.596092	1
chr15	102055455	102056109	1699	0.429905	0.253897	0.389564	0.177485	1.12976	7
chr15	102062126	102062659	1700	0.263039	0.135834	0.555116	0.318762	0.798387	3
chr15	102231665	102232131	1701	0.335179	0.304148	0.436406	0.0923143	2.2288	5
chr15	102927192	102927968	1702	0.349729	0.107561	0.209752	0.0770686	1.43273	8
chr15	103081751	103082658	1703	0.942182	0.346401	0.255612	0.193141	0.402481	4
chr15	103088477	103089530	1704	1.4042	0.307653	0.164514	0.25622	-0.636051	4
chr15	103169626	103170371	1705	0.671495	0.251649	0.171551	0.588144	-1.7716	1
chr16	4001655	4002215	1706	0.384572	0.182779	0.34679	0.0898752	1.93626	7
chr16	4096917	4097462	1707	0.49397	0.104653	0.285913	0.0360023	2.95493	8
chr16	4169532	4170049	1708	0.30701	0.0921704	0.166789	0.0472125	1.79917	8
chr16	4414230	4414867	1709	0.326088	0.208685	0.285592	0.0867157	1.70809	7
chr16	4683147	4683815	1710	0.366191	0.13415	0.131922	0.432605	-1.7058	2
chr16	5012291	5013636	1711	1.42132	0.289591	0.467093	0.736339	-0.655534	4
chr16	8584218	8584746	1713	0.299943	0.122046	0.728993	0.104675	2.78825	8
chr16	8612540	8613169	1714	0.620239	0.147055	0.664046	0.111051	2.5693	6
chr16	8676303	8676819	1715	0.248163	0.0851391	0.634003	0.0832139	2.91463	8
chr16	8686795	8687387	1716	0.625315	0.237712	0.934471	0.261227	1.83488	6
chr16	8751741	8752414	1717	0.353242	0.161895	0.593343	0.135446	2.12297	7
chr16	9011115	9011646	1718	0.380221	0.113619	0.303499	0.339863	-0.162756	2
chr16	9085103	9085534	1719	0.273971	0.12851	0.188954	0.0936758	1.00458	3
chr16	9085937	9086649	1720	0.619449	0.204784	0.164383	0.0723764	1.17243	6
chr16	10642857	10643788	1721	0.262582	0.0773401	0.310024	0.0508543	2.58449	8
chr16	10676660	10677380	1722	0.911748	0.239638	0.496921	0.0876117	2.49035	6
chr16	10731846	10732932	1723	0.330526	0.187481	0.765692	0.189759	2.0069	7
chr16	10844108	10844526	1724	0.407572	0.0864726	0.223077	0.129992	0.774515	3
chr16	11134678	11135234	1725	0.261352	0.0933412	0.0732864	0.51375	-2.7927	2
chr16	11143914	11144500	1726	1.51625	0.842497	1.07638	1.60328	-0.5744	4
chr16	11385176	11385704	1727	0.331385	0.140159	0.471512	0.0765802	2.60659	8
chr16	13622094	13622671	1728	0.258068	0.0501602	0.180617	0.0674558	1.40765	8
chr16	14307285	14308160	1729	0.740001	0.135384	0.475	0.0878541	2.42145	6
chr16	14308409	14309037	1730	0.450122	0.156216	0.497181	0.0739712	2.73226	8
chr16	14365070	14365535	1731	0.274946	0.0753187	0.595951	0.0527937	3.4721	8
chr16	15832399	15832799	1732	0.252309	0.0510559	0.300316	0.0652539	2.1852	8
chr16	16871021	16871388	1733	0.421734	0.172391	0.0521915	1.28559	-4.59621	1
chr16	17181428	17181962	1734	0.27174	0.163353	0.230203	0.070768	1.68774	7
chr16	17196105	17196610	1735	0.272912	0.0582095	0.113491	0.0387746	1.52531	8
chr16	17220356	17221014	1736	0.337526	0.262393	0.589489	0.106766	2.45401	7
chr16	17237591	17238310	1737	0.601451	0.26297	0.579948	0.132157	2.12528	6
chr16	17249268	17249672	1738	0.266473	0.29379	0.419164	0.243532	0.78093	5
chr16	17252041	17252921	1739	0.48635	0.318228	0.38077	0.0966766	1.96662	5
chr16	17257355	17257904	1740	0.343969	0.133998	0.610658	0.132379	2.1972	8
chr16	17269960	17270313	1741	0.266832	0.109103	0.590436	0.0793614	2.87965	8
chr16	17637963	17639064	1742	1.40086	0.163502	0.703593	0.107947	2.69316	4
chr16	17872917	17873623	1743	0.542122	0.134084	0.535135	0.103054	2.36526	8
chr16	18342005	18342539	1744	0.43685	0.110865	0.256451	0.10995	1.21439	5
chr16	18352953	18353715	1745	0.660299	0.160475	0.883559	0.12378	2.82557	6
chr16	18387816	18388359	1746	0.895571	0.22533	0.61367	0.110673	2.46053	6
chr16	18419170	18419737	1747	0.301182	0.108727	0.494784	0.0582585	3.06462	8
chr16	18428368	18429362	1748	0.368094	0.247764	0.405191	0.241602	0.743571	7
chr16	18459968	18460611	1749	0.318165	0.285043	0.674466	0.167623	2.00208	5
chr16	20424240	20424684	1750	0.286126	0.130339	0.05233	0.304517	-2.51823	2
chr16	20490508	20491025	1751	0.346659	0.108539	0.392364	0.092972	2.06556	8
chr16	20595103	20595684	1752	0.297845	0.134792	0.78688	0.123088	2.66661	8
chr16	20673894	20674565	1753	0.900633	0.14199	0.310841	0.529203	-0.765737	6
chr16	20690918	20691399	1754	0.355663	0.222837	0.404649	0.081606	2.29591	7
chr16	20702765	20703118	1755	0.285902	0.130263	0.55822	0.0717005	2.94338	8
chr16	20712739	20713389	1756	0.579874	0.227561	0.960295	0.182059	2.39267	6
chr16	22856850	22857258	1758	0.252448	0.226181	0.055071	0.449736	-3.00695	1
chr16	29845702	29846245	1759	0.384216	0.334132	0.293899	0.0966179	1.59501	5
chr16	30034916	30035819	1760	1.17784	0.227468	0.524684	0.0871709	2.57582	4
chr16	30160325	30160985	1761	0.32592	0.191654	0.420246	0.092086	2.17803	7
chr16	30186434	30186971	1762	0.277573	0.187793	0.702005	0.146714	2.25073	7
chr16	31026223	31027293	1763	0.400888	0.112083	0.207284	0.111214	0.892297	3
chr16	31598082	31599087	1764	1.32789	0.240226	0.439699	0.11487	1.92729	4
chr16	31624742	31625141	1765	0.257	0.130466	0.314559	0.0624805	2.31352	8
chr16	32419706	32420093	1766	0.331277	0.225122	0.278877	0.504731	-0.85358	1
chr16	32487014	32487580	1767	0.231696	0.160881	0.333688	0.0935942	1.82299	8
chr16	32509129	32510404	1768	1.44469	0.440848	0.390331	0.135023	1.52454	4
chr16	32510575	32511035	1769	0.301371	0.112696	0.653866	0.213274	1.61174	8
chr16	32520526	32520978	1770	0.372771	0.111523	0.452001	0.231341	0.963268	3
chr16	32612035	32612754	1771	0.403078	0.175487	0.041217	0.17764	-2.08116	1
chr16	32665740	32666557	1772	0.736655	0.169763	0.741139	0.20407	1.85557	6
chr16	34031375	34032407	1773	0.889857	0.233467	0.3606	0.110962	1.69139	6
chr16	34044485	34045111	1774	0.40701	0.235618	0.463507	0.0667036	2.7784	7
chr16	34049854	34050798	1775	1.35842	0.350837	0.504321	0.124032	2.0149	4
chr16	35364023	35364530	1776	0.318556	0.0754806	0.142557	0.197771	-0.469483	2
chr16	35456733	35457145	1777	0.326654	0.0623889	0.0333118	0.0559385	-0.730701	2
chr16	35677467	35678310	1778	0.479058	0.343575	0.498283	0.143111	1.79268	5
chr16	35755751	35756158	1779	0.279058	0.103167	0.30252	0.10326	1.5416	8
chr16	35763809	35764428	1780	0.295423	0.154802	0.392199	0.141793	1.46134	5
chr16	35807024	35807531	1781	0.252169	0.086012	0.261826	0.0783891	1.7271	8
chr16	36061876	36062990	1782	1.39665	0.428054	0.788097	0.135799	2.52814	4
chr16	36813680	36814199	1783	0.390573	0.107025	0.518039	0.0781205	2.71372	8
chr16	36890452	36891125	1784	0.382121	0.213047	0.226985	0.0757521	1.57066	7
chr16	38371656	38372342	1785	0.566487	0.148525	0.373716	0.149538	1.31567	3
chr16	44018280	44018988	1786	0.478612	0.390161	0.385935	0.139332	1.46325	5
chr16	44155497	44156045	1787	0.305067	0.123133	0.222276	0.044633	2.29068	8
chr16	44475308	44475890	1788	0.387254	0.183153	0.202742	0.379539	-0.901303	2
chr16	44962812	44963325	1789	0.322624	0.176899	0.281703	0.0517783	2.42127	7
chr16	45025299	45026002	1790	0.37575	0.335337	0.218656	0.05367	2.00643	5
chr16	48252804	48253573	1791	0.363049	0.138559	0.168065	0.0722998	1.2057	3
chr16	49771600	49772232	1792	0.330109	0.249208	0.195007	0.0699848	1.46532	7
chr16	49775086	49775782	1793	0.444832	0.189443	0.537381	0.213184	1.32978	7
chr16	49776878	49777534	1794	0.460229	0.113239	0.243815	0.0665541	1.85758	8
chr16	49799639	49800811	1795	1.1775	0.234074	0.353659	0.092827	1.91836	4
chr16	49839564	49840556	1796	0.855126	0.231811	0.155997	0.259274	-0.72929	1
chr16	50414482	50415027	1797	0.410852	0.0493028	0.0445871	0.0412216	0.110643	2
chr16	56071453	56072290	1798	0.94043	0.212502	0.426874	0.107447	1.9802	6
chr16	57241944	57242302	1799	0.733188	0.0889854	0.0260794	0.0626976	-1.23404	2
chr16	58454664	58455277	1800	0.278416	0.164194	0.330467	0.0890978	1.8793	7
chr16	58497810	58498531	1801	0.720803	0.228537	0.444249	0.0663052	2.72582	6
chr16	58501762	58502231	1802	0.301307	0.0978754	0.293693	0.0869828	1.74392	8
chr16	58514647	58515241	1803	0.215236	0.191882	0.385892	0.216337	0.831995	3
chr16	58518378	58518881	1804	0.228113	0.108255	0.158565	0.18178	-0.195964	2
chr16	58525948	58526371	1805	0.304878	0.126857	0.359047	0.0770731	2.20529	8
chr16	58539102	58539698	1806	0.306569	0.121596	0.496822	0.0970505	2.34403	8
chr16	58661598	58662727	1807	0.731406	0.214141	0.375706	0.102182	1.86825	6
chr16	58669762	58670631	1808	1.36092	0.419084	0.171303	0.645896	-1.90859	4
chr16	58861273	58861873	1809	0.317262	0.0748985	0.253049	0.0955521	1.39573	8
chr16	59280215	59280752	1810	0.476257	0.130038	0.459583	0.112824	2.01666	8
chr16	59458918	59459535	1811	0.306553	0.167841	0.673558	0.117237	2.51227	7
chr16	62833698	62834414	1812	0.573786	0.120574	0.227969	0.0510869	2.13616	8
chr16	64817085	64817520	1813	0.277502	0.106733	0.302243	0.0809104	1.88836	8
chr16	64841376	64841960	1814	0.344588	0.0890998	0.279347	0.0599756	2.20091	8
chr16	75343552	75344429	1815	0.498864	0.0989231	0.0824494	0.0996341	-0.270145	2
chr16	75838235	75838798	1816	0.504517	0.132583	0.197613	0.0640451	1.61044	8
chr16	76323693	76324300	1818	0.468697	0.245898	0.497999	0.0931301	2.40631	7
chr16	77027218	77027624	1819	0.26516	0.224318	0.192289	0.0686067	1.47346	7
chr16	87700037	87700763	1820	0.593348	0.247678	0.0828566	0.302989	-1.85802	1
chr16	90044321	90044704	1821	0.456844	0.203481	0.113602	0.144251	-0.34191	3
chr16	90264133	90264667	1822	0.311264	0.157639	0.381513	0.0757386	2.31749	8
chr16	90964176	90965185	1824	0.643227	0.21484	0.584732	0.123189	2.2377	6
chr16	90985698	90986153	1825	0.313804	0.121067	0.390116	0.21542	0.853763	3
chr16	90988905	90989310	1826	0.285561	0.171017	0.146502	0.100481	0.539528	3
chr16	91086681	91087419	1827	0.921192	0.142048	0.157383	0.0654158	1.25382	6
chr16	91352787	91353623	1828	0.591257	0.20525	0.613578	0.1396	2.128	6
chr16	91438891	91439236	1829	0.297666	0.180672	0.614948	0.152678	2.0029	7
chr16	91441438	91443100	1830	0.882933	0.177719	0.41148	0.0989783	2.04464	6
chr16	91471730	91472207	1831	0.271637	0.0915271	0.255858	0.0464681	2.43594	8
chr16	91537265	91537869	1832	0.485354	0.124596	0.3137	0.0635946	2.28449	8
chr16	91717041	91717933	1835	0.993605	0.159184	0.389388	0.117597	1.71884	6
chr16	91789780	91790430	1836	0.255404	0.139913	0.480899	0.0707434	2.74781	8
chr16	91804423	91805399	1837	0.645839	0.206709	0.415519	0.129653	1.67264	6
chr16	91864967	91865683	1838	0.648643	0.264695	0.634988	0.156492	2.01372	6
chr16	92457504	92458259	1839	0.416439	0.186487	0.495816	0.131534	1.90634	7
chr16	92487606	92488087	1840	0.372289	0.169563	0.311847	0.0703198	2.13308	7
chr16	92493844	92494732	1841	0.343636	0.12072	0.449151	0.0828346	2.42479	8
chr16	92712355	92713096	1842	0.311537	0.187203	0.39857	0.0763834	2.36835	7
chr16	92715699	92716240	1843	0.39022	0.465614	0.447504	0.0827009	2.42181	5
chr16	92764717	92765478	1844	0.38582	0.148459	0.527997	0.109886	2.25418	8
chr16	92801575	92802284	1845	1.04468	0.230233	0.36806	0.13032	1.49076	6
chr16	92818969	92819614	1846	0.30941	0.160053	0.333722	0.101712	1.70436	8
chr16	92821832	92823034	1847	0.907213	0.33094	0.333637	0.120866	1.4573	4
chr16	92883811	92884578	1848	0.650981	0.237337	0.58188	0.172648	1.74703	6
chr16	93129608	93130360	1849	0.904044	0.162839	0.355525	0.0768644	2.19497	6
chr16	93147785	93148264	1850	0.276737	0.148382	0.32923	0.0550563	2.55852	8
chr16	93197437	93198064	1851	0.305053	0.143048	0.222138	0.0693928	1.66444	8
chr16	93745013	93745596	1852	0.28354	0.195145	0.377592	0.0860718	2.12037	7
chr16	93982434	93982958	1853	0.291994	0.144964	0.227894	0.337943	-0.566362	2
chr16	94372033	94372720	1854	0.852398	0.195194	0.535392	0.117465	2.17883	6
chr16	94551806	94552544	1855	0.351071	0.0950985	0.329043	0.0670444	2.27811	8
chr16	94579687	94580125	1856	0.522428	0.21823	0.519063	0.0799447	2.68368	7
chr16	94919964	94920808	1857	0.340382	0.0898396	0.616963	0.244037	1.33452	8
chr16	96046820	96047358	1858	0.400299	0.133354	0.502297	0.0900504	2.46667	8
chr16	96082865	96083452	1859	0.272296	0.194661	0.452663	0.119782	1.90922	7
chr16	98173959	98174477	1860	0.312964	0.137683	0.438594	0.0891961	2.28504	8
chr16	98174481	98174897	1861	0.339695	0.190764	0.453591	0.102471	2.13534	7
chr17	3273246	3273760	1862	0.288418	0.153188	0.484493	0.0571533	3.06152	8
chr17	4625931	4626888	1863	2.39153	0.216129	0.0559791	0.150825	-1.41391	4
chr17	5099091	5099740	1864	0.376053	0.21291	0.410015	0.0847111	2.26164	7
chr17	5484646	5485171	1865	0.269168	0.141029	0.294791	0.0792691	1.88166	8
chr17	5506779	5507606	1866	0.773279	0.277426	0.545809	0.171531	1.66418	6
chr17	5614885	5615464	1867	0.280604	0.0801631	0.453942	0.071928	2.64114	8
chr17	5798189	5799044	1868	0.526381	0.265243	0.321446	0.129598	1.30392	5
chr17	5801971	5802581	1869	0.400013	0.293138	0.819088	0.144214	2.4976	5
chr17	5893021	5893609	1870	0.255048	0.0549003	0.416741	0.0518512	2.9826	8
chr17	6977402	6978204	1871	0.394432	0.151305	0.310048	0.106079	1.53846	5
chr17	7009058	7009651	1872	0.329116	0.225637	0.247718	0.132471	0.897988	7
chr17	7018850	7019447	1873	0.318942	0.117728	0.553548	0.102424	2.42274	8
chr17	7031487	7032107	1874	0.293069	0.153241	0.169745	0.425548	-1.32086	2
chr17	8156192	8156617	1875	0.246042	0.16793	0.244026	0.0628766	1.93957	7
chr17	8354236	8354628	1876	0.257458	0.0893812	0.386172	0.0741997	2.36418	8
chr17	9062082	9062520	1877	0.691948	0.199501	0.146383	0.13055	0.163961	6
chr17	10443860	10444314	1878	0.251953	0.0667297	0.221572	0.0576027	1.92523	8
chr17	11067371	11068037	1879	0.478853	0.203715	0.388446	0.092264	2.06203	7
chr17	12189178	12189672	1880	0.328988	0.159055	0.494314	0.0995106	2.301	8
chr17	12229765	12230546	1881	0.520783	0.149154	0.565518	0.10402	2.43146	8
chr17	12397492	12398656	1882	1.05914	0.369483	0.572087	0.12328	2.20516	4
chr17	12861736	12862496	1883	0.301084	0.128269	0.389499	0.0622833	2.62542	8
chr17	12887488	12887701	1884	0.442215	0.0931433	0.237246	0.083137	1.50164	8
chr17	12910134	12910914	1885	0.651229	0.195677	0.360601	0.0718066	2.31226	6
chr17	12916793	12917346	1886	0.523344	0.233123	0.524721	0.104235	2.32068	7
chr17	12938547	12939063	1887	0.665234	0.154798	0.465179	0.1074	2.10452	6
chr17	14213514	14213954	1888	0.295284	0.134909	0.136319	0.120168	0.180519	3
chr17	15136921	15137595	1889	0.367061	0.183819	0.735189	0.197406	1.89162	7
chr17	15162334	15163000	1890	0.284606	0.0873893	0.549642	0.15636	1.80705	8
chr17	15220854	15221901	1891	0.880782	0.135474	0.481995	0.0939031	2.34748	6
chr17	16941921	16942321	1892	0.319625	0.181988	0.411754	0.10369	1.97916	7
chr17	21609713	21610424	1893	0.456946	0.162817	0.339796	0.152353	1.15206	3
chr17	21610892	21611487	1894	0.280884	0.171919	0.214481	0.17724	0.273741	3
chr17	21715953	21716998	1895	0.283387	0.140684	0.351235	0.0743097	2.22563	8
chr17	21786411	21786934	1896	0.276003	0.100387	0.494822	0.116304	2.07957	8
chr17	21839292	21840273	1898	0.425855	0.249206	0.420706	0.0906744	2.20165	7
chr17	24277297	24277770	1899	0.257669	0.113006	0.168438	0.226111	-0.422636	2
chr17	24333853	24334591	1900	0.419517	0.256005	0.697516	0.229335	1.60056	7
chr17	24336163	24336801	1901	0.260604	0.20194	0.283982	0.409398	-0.526151	3
chr17	24339740	24340652	1902	0.515848	0.279249	0.137039	0.333492	-1.27689	1
chr17	24345668	24346206	1903	0.300671	0.103687	0.591076	0.689983	-0.222868	2
chr17	24357909	24358417	1904	0.292025	0.498467	0.51647	0.12514	2.03645	5
chr17	24362636	24363489	1905	0.703726	0.173228	0.464481	0.0932904	2.30354	6
chr17	24765442	24765938	1906	0.25419	0.166597	0.313968	0.0777043	2.00069	7
chr17	24844049	24844687	1907	0.342078	0.169705	0.093234	0.973494	-3.37033	1
chr17	24985346	24986053	1908	0.40677	0.257612	0.145899	0.325638	-1.15287	1
chr17	24995690	24996574	1909	1.00214	0.251088	0.420677	0.084671	2.29926	6
chr17	25039436	25040178	1910	0.409274	0.168214	0.63283	0.0863369	2.85943	7
chr17	25263930	25264553	1911	0.594203	0.227628	0.353969	0.0966064	1.86265	6
chr17	25980582	25981052	1913	0.242837	0.154914	0.251609	0.554371	-1.13655	2
chr17	26018938	26019629	1914	0.291083	0.0896331	0.443446	0.145673	1.5994	8
chr17	26079319	26080427	1915	1.31851	0.287796	0.358609	0.299158	0.260705	4
chr17	26098238	26099011	1916	0.942602	0.216496	0.596598	0.0921777	2.68112	6
chr17	26142336	26143076	1917	0.641628	0.173784	0.649664	0.119217	2.43627	6
chr17	26148697	26149501	1918	1.01246	0.174226	0.452739	0.120303	1.90324	6
chr17	26158803	26159289	1919	0.435422	0.268755	0.834217	0.141192	2.55431	7
chr17	26191025	26191498	1920	0.324761	0.197244	0.406271	0.0797464	2.33452	7
chr17	26335711	26336283	1921	0.600105	0.349586	0.566773	0.225586	1.32526	5
chr17	26338319	26338816	1922	0.254595	0.169317	0.291851	0.315028	-0.109886	3
chr17	26374489	26375002	1923	0.271715	0.276563	0.500822	0.0883668	2.48936	7
chr17	26411388	26412337	1924	0.595894	0.123424	0.249514	0.0349133	2.8023	8
chr17	26651299	26651938	1925	0.30186	0.247717	0.724004	0.0764597	3.22647	7
chr17	26846991	26847538	1926	0.309048	0.199805	0.340272	0.163386	1.05383	3
chr17	26903987	26904437	1927	0.350583	0.0698335	0.162368	0.053641	1.58007	8
chr17	27093635	27094263	1928	0.313353	0.271742	0.45527	0.244099	0.896525	5
chr17	27149844	27150339	1929	0.246524	0.099116	0.470437	0.0801478	2.53844	8
chr17	27289945	27290467	1930	0.43836	0.244183	0.489496	0.0994879	2.28722	7
chr17	27331662	27332329	1931	0.388973	0.0982956	0.330962	0.123404	1.41598	8
chr17	27710622	27711334	1932	0.590873	0.154856	0.688802	0.103508	2.72257	6
chr17	27720433	27720859	1933	0.331721	0.143363	0.851683	0.108577	2.96007	8
chr17	27740660	27741227	1934	0.377415	0.164658	0.611942	0.0997708	2.60467	7
chr17	27748507	27748987	1935	0.269306	0.189675	0.707006	0.148883	2.23992	7
chr17	27871260	27871659	1936	0.303554	0.473567	0.642192	0.133571	2.25689	5
chr17	27934375	27934846	1937	0.329579	0.11749	0.600508	0.120233	2.3108	8
chr17	27958567	27959146	1938	0.260061	0.237258	0.466196	0.125727	1.8823	7
chr17	27995749	27996635	1939	1.01752	0.170024	0.216162	0.237297	-0.13399	6
chr17	28011339	28011839	1940	0.296089	0.17541	0.512738	0.146473	1.80058	7
chr17	28012208	28012672	1941	0.238996	0.15017	0.718629	0.187627	1.93172	8
chr17	28345080	28345575	1942	0.231902	0.103637	0.154957	0.457455	-1.55563	2
chr17	28374776	28375367	1943	0.24733	0.248488	0.513618	0.088042	2.53094	7
chr17	28414914	28415518	1944	0.284911	0.0857688	0.499245	0.113757	2.12405	8
chr17	28488934	28489598	1945	0.398048	0.120696	0.677632	0.176395	1.93567	8
chr17	28755052	28755401	1946	0.269891	0.235284	0.664796	0.167143	1.98539	7
chr17	28829264	28829650	1947	0.366096	0.13102	0.0801481	0.544156	-2.74804	2
chr17	28834275	28834590	1949	0.281026	0.108557	0.521559	0.116662	2.15095	8
chr17	28836694	28837199	1950	0.322824	0.168857	0.356476	0.0633682	2.47343	7
chr17	28960089	28961073	1951	1.07564	0.255284	0.788983	0.13151	2.57572	4
chr17	28965877	28966698	1952	0.889958	0.188657	0.505367	0.112335	2.15959	6
chr17	29067141	29067904	1954	0.346401	0.158143	0.592161	0.184436	1.6775	8
chr17	29073027	29073546	1955	0.296757	0.140662	0.38959	0.10041	1.94546	8
chr17	29187073	29187358	1957	0.330497	0.146572	0.623121	0.0769295	3.00158	8
chr17	29196914	29197381	1958	0.37467	0.0840101	0.467885	0.0851891	2.44366	8
chr17	29302167	29302783	1959	0.433666	0.21039	0.522561	0.109948	2.23847	7
chr17	29460736	29461247	1960	0.243559	0.177831	0.363904	0.0643686	2.48085	7
chr17	29546668	29547210	1961	0.353735	0.132874	0.918024	0.15035	2.60221	8
chr17	29556937	29557383	1962	0.347032	0.215461	0.555796	0.0836982	2.71675	7
chr17	29575144	29576125	1963	0.847737	0.179586	0.177545	0.147758	0.26332	6
chr17	29580522	29581208	1964	1.14803	0.33236	0.264905	0.0709585	1.88568	4
chr17	29583894	29584920	1965	1.32809	0.317362	0.193243	0.0538089	1.82538	4
chr17	29636302	29637011	1966	0.452452	0.287253	0.451623	0.102561	2.12783	5
chr17	29637700	29638174	1967	0.268124	0.338244	0.199136	0.050122	1.96896	5
chr17	29639030	29639661	1968	0.299189	0.107404	0.422725	0.0807307	2.37418	8
chr17	29823455	29824280	1969	0.652824	0.250378	0.388496	0.0658017	2.54365	6
chr17	29996577	29997379	1970	0.372155	0.309331	0.515765	0.114871	2.15699	5
chr17	30227373	30227841	1971	0.345102	0.157513	0.342348	0.0769815	2.13847	8
chr17	30483735	30484740	1972	1.11098	0.395703	0.441561	0.110435	1.98968	4
chr17	31639291	31639863	1973	0.34872	0.0907053	0.482429	0.0966398	2.30776	8
chr17	32244763	32246209	1975	0.491575	0.210581	0.440711	0.15835	1.4709	7
chr17	32254610	32255185	1976	0.573563	0.162705	0.998327	0.316016	1.6564	6
chr17	33102248	33102970	1977	0.387243	0.148086	0.0548516	0.645806	-3.53366	1
chr17	33353024	33353408	1978	0.305658	0.102038	0.0807921	0.168445	-1.05079	2
chr17	33744174	33744806	1979	0.459607	0.188315	0.641126	0.127624	2.31969	7
chr17	33775185	33775675	1980	0.28891	0.122494	0.424937	0.0976044	2.11092	8
chr17	33849890	33850805	1981	1.09099	0.268793	0.243674	0.096777	1.32329	4
chr17	33851591	33852045	1982	0.315833	0.114201	0.571226	0.089945	2.65352	8
chr17	33882929	33883403	1983	0.255524	0.311327	0.579124	0.120043	2.26084	5
chr17	34347281	34348139	1984	0.596213	0.21495	0.6726	0.100789	2.7263	6
chr17	34750116	34750945	1985	0.6443	0.136291	0.530394	0.138181	1.93282	6
chr17	35030907	35031374	1986	0.576473	0.111146	0.196797	0.322827	-0.7112	2
chr17	35137173	35137835	1987	0.293742	0.0882219	0.0910937	0.229066	-1.32087	2
chr17	35139495	35140023	1988	0.338095	0.118599	0.279723	0.346897	-0.309511	2
chr17	35158681	35159436	1989	0.588393	0.511471	0.303477	0.0881934	1.77133	5
chr17	35194184	35194582	1990	0.27049	0.0726116	0.268314	0.0540056	2.29164	8
chr17	35227036	35227700	1991	0.379449	0.153858	0.340492	0.333528	0.0297265	3
chr17	35241727	35242240	1992	0.341074	0.300564	0.919642	0.121051	2.91516	5
chr17	35977932	35978399	1994	0.37467	0.119821	0.0367569	0.104384	-1.48085	2
chr17	35987712	35988390	1995	0.39707	0.121483	0.497253	0.0818116	2.58897	8
chr17	36166961	36167545	1996	0.354295	0.112943	0.339769	0.0804362	2.06505	8
chr17	36368120	36368637	1997	0.689989	0.325171	0.445853	0.722853	-0.695894	1
chr17	37005957	37006882	1998	1.54626	0.27674	0.233344	0.357022	-0.611424	4
chr17	38127166	38127892	1999	0.467234	0.0919329	0.0969891	0.0705945	0.452774	3
chr17	40943331	40944263	2000	1.05072	0.199466	0.131313	0.113861	0.204062	6
chr17	40947751	40948441	2001	0.360896	0.0547212	0.142025	0.176803	-0.314016	2
chr17	45730372	45730881	2002	0.374779	0.215867	0.456257	0.375804	0.27919	3
chr17	45879487	45880268	2003	0.612161	0.357498	0.540102	0.136658	1.97482	5
chr17	45882362	45883201	2004	0.901696	0.161246	0.624252	0.0929728	2.73412	6
chr17	46296078	46296941	2005	0.510185	0.105764	0.312239	0.231133	0.432314	3
chr17	47022971	47023639	2006	0.34005	0.253563	0.628679	0.150749	2.05293	7
chr17	47494185	47494632	2007	0.511911	0.0761779	0.0372715	0.0679381	-0.849031	2
chr17	47631134	47631581	2008	0.280016	0.102387	0.521465	0.112102	2.2077	8
chr17	47658436	47659034	2009	0.713413	0.30239	0.279565	0.171778	0.699411	5
chr17	47660103	47660803	2010	0.578224	0.162455	0.77324	0.168511	2.1914	6
chr17	47672349	47673396	2011	1.15923	0.333499	0.434913	0.113419	1.92972	4
chr17	47715413	47716110	2013	0.299905	0.204101	0.357898	0.0629409	2.48877	7
chr17	47732249	47732879	2014	0.384583	0.110396	0.107146	0.504327	-2.22424	2
chr17	47734906	47735641	2015	0.894655	0.285717	0.292514	0.125138	1.21843	6
chr17	47754179	47755276	2016	0.80511	0.147699	0.370011	0.0761285	2.26612	6
chr17	48411303	48412171	2017	0.725206	0.288546	0.256932	0.185019	0.471543	5
chr17	48438378	48438872	2018	0.299685	0.0820844	0.22547	0.0784447	1.5113	8
chr17	48589917	48590553	2019	0.550301	0.134959	0.462188	0.226162	1.02788	3
chr17	49575872	49576421	2020	0.29649	0.11359	0.30226	0.0872244	1.7813	8
chr17	49578407	49579145	2021	0.93011	0.183967	0.532368	0.119757	2.14303	6
chr17	50770583	50771620	2022	0.264538	0.0891624	0.0754132	0.179515	-1.24022	2
chr17	51318767	51319267	2023	0.2557	0.0740184	0.218723	0.753179	-1.77922	2
chr17	53735762	53736390	2025	0.257903	0.0741263	0.348814	0.0586124	2.5529	8
chr17	56071977	56073264	2026	0.379346	0.19729	0.13635	0.393743	-1.52306	1
chr17	56339331	56339810	2027	0.941478	0.122693	0.0423112	0.13876	-1.69014	1
chr17	56822272	56822753	2028	0.2658	0.240461	0.703616	0.0984102	2.82537	7
chr17	56901371	56902134	2030	0.72345	0.234573	0.287376	0.358487	-0.317989	1
chr17	56965966	56966833	2032	0.784131	0.27711	0.680382	0.144371	2.22873	6
chr17	57142734	57143155	2033	0.239723	0.131768	0.714925	0.13104	2.43884	8
chr17	57143330	57143999	2034	0.546535	0.147514	0.851612	0.134205	2.65674	8
chr17	57159028	57159712	2035	0.388407	0.142122	0.655372	0.106705	2.60743	8
chr17	57166990	57167370	2036	0.278375	0.22177	0.691499	0.102769	2.73844	7
chr17	57429591	57430100	2037	0.441203	0.20392	0.322757	0.086385	1.88945	7
chr17	61613749	61614263	2038	0.720211	0.241291	0.263098	0.109903	1.25177	6
chr17	62099376	62099939	2039	0.39448	0.113974	0.236344	0.077459	1.59697	8
chr17	63595577	63596111	2040	0.239419	0.150982	0.528302	0.112933	2.21591	8
chr17	63610916	63611650	2041	0.655354	0.183107	0.193992	0.228525	-0.235231	3
chr17	63661504	63662325	2042	0.572718	0.141256	0.287107	0.158218	0.855604	3
chr17	65955179	65955875	2043	0.323534	0.108013	0.263435	0.0584695	2.15269	8
chr17	66268553	66268905	2044	0.324962	0.187077	0.686596	0.117289	2.53925	7
chr17	66337389	66338096	2045	0.582522	0.150068	0.32484	0.0874235	1.88166	6
chr17	66365654	66366181	2046	0.306467	0.261979	0.145683	0.114622	0.34328	5
chr17	71520378	71520856	2047	0.266833	0.123883	0.480332	0.0861204	2.46595	8
chr17	71560712	71562096	2049	1.25177	0.238665	0.27159	0.106745	1.33911	4
chr17	71584643	71585605	2050	1.47358	0.243678	0.463455	0.0903309	2.34637	4
chr17	71617723	71618500	2051	0.340811	0.142253	0.80051	0.101796	2.96294	8
chr17	71640104	71640771	2052	0.686203	0.338721	0.402654	0.0955644	2.06356	5
chr17	73491746	73492320	2053	0.281372	0.138417	0.244396	0.0615788	1.97136	8
chr17	73575214	73575804	2054	0.389467	0.111184	0.444824	0.0783111	2.49088	8
chr17	74976675	74977025	2056	0.269119	0.0871749	0.277308	0.115555	1.25567	8
chr17	75110849	75111560	2057	0.313434	0.104044	0.367768	0.074859	2.28132	8
chr17	75271757	75272374	2058	0.377018	0.0960793	0.274128	0.138129	0.983681	3
chr17	78646139	78646646	2059	0.266745	0.109714	0.25739	0.074517	1.77468	8
chr17	78727494	78728153	2060	0.369733	0.212376	0.191173	0.0542746	1.79771	7
chr17	81431379	81431826	2061	0.252275	0.102322	0.225659	0.0536424	2.05243	8
chr17	81461474	81462206	2062	0.662192	0.211949	0.26801	0.0532404	2.31022	6
chr17	84058312	84058758	2063	0.437592	0.238679	0.222343	0.0299131	2.85297	7
chr17	84257676	84258238	2064	0.287651	0.0636632	0.265932	0.0872029	1.59757	8
chr17	84361202	84362042	2065	0.440037	0.0898302	0.516655	0.0795314	2.68437	8
chr17	84547025	84547582	2066	0.749207	0.150665	0.48162	0.074661	2.67326	6
chr17	84552130	84552765	2067	0.273871	0.180626	1.02144	0.152148	2.73902	7
chr17	84751732	84752227	2068	0.300614	0.133992	0.299264	0.0662266	2.15913	8
chr17	84819324	84819704	2069	0.301018	0.227508	0.408336	0.0976554	2.05282	7
chr17	85175593	85176719	2070	1.98507	0.235628	0.255325	0.134281	0.922017	4
chr17	85341592	85342238	2071	0.375606	0.145647	0.352203	0.0872287	2.00118	8
chr17	85417588	85418025	2072	0.275537	0.176657	0.530003	0.0552138	3.23972	7
chr17	86400973	86401512	2073	0.268468	0.130543	0.311016	0.0603372	2.34678	8
chr17	86587050	86587574	2074	0.244954	0.0876981	0.263348	0.0849826	1.62032	8
chr17	86700121	86701243	2075	0.471716	0.204997	0.308244	0.417608	-0.436853	3
chr17	87675639	87676452	2078	0.326778	0.11619	0.601823	0.291805	1.04179	3
chr17	88076311	88076683	2079	0.308715	0.0990037	0.745852	0.117606	2.65464	8
chr17	88880789	88881467	2080	0.345262	0.0670144	0.330098	0.0633309	2.36367	8
chr18	3270216	3271290	2081	0.981356	0.326944	0.399612	0.0778054	2.34584	4
chr18	3333200	3333776	2082	0.27732	0.110227	0.220117	0.0433851	2.31666	8
chr18	4439782	4440274	2083	0.313866	0.200319	0.389876	0.0834458	2.21061	7
chr18	5624337	5624983	2084	0.312535	0.0980042	0.130209	0.0253655	2.31514	8
chr18	5908351	5908915	2085	0.311937	0.0625953	0.23398	0.0290178	2.96865	8
chr18	5914699	5915260	2086	0.294208	0.104067	0.476034	0.118906	1.99218	8
chr18	6667319	6667902	2087	0.362108	0.169039	0.142939	0.130001	0.135879	3
chr18	9021021	9021265	2088	0.358444	0.0810734	0.0733583	0.063749	0.199636	2
chr18	9370916	9371451	2089	0.266596	0.125225	0.398503	0.0648509	2.60093	8
chr18	10029235	10029830	2090	0.373264	0.175692	0.0674481	0.8878	-3.69878	1
chr18	10037747	10038234	2091	0.313971	0.0948487	0.155299	0.0423878	1.84895	8
chr18	10092594	10093268	2092	0.301278	0.153861	0.261308	0.0584461	2.14161	8
chr18	11804746	11805172	2093	0.333978	0.179817	0.152286	0.176972	-0.215426	3
chr18	12954423	12954828	2094	0.265815	0.153284	0.279851	0.0749341	1.88698	8
chr18	15503914	15504429	2095	0.588099	0.186818	0.113785	0.123459	-0.116728	3
chr18	19032349	19032796	2096	0.260201	0.149588	0.213088	0.0396157	2.3981	8
chr18	20373545	20374202	2097	0.344973	0.0976998	0.466802	0.0927503	2.319	8
chr18	21310618	21311760	2098	0.433052	0.214665	0.407255	0.238567	0.769044	3
chr18	21442121	21442631	2099	0.593864	0.262062	0.423948	0.0916557	2.19733	6
chr18	23977831	23978269	2100	0.36874	0.276292	0.405888	0.0479074	3.05651	7
chr18	24262273	24262976	2101	0.324056	0.122281	0.593528	0.163205	1.85625	8
chr18	26164828	26165401	2102	0.339456	0.142828	0.14772	0.134542	0.133857	3
chr18	31938337	31939002	2103	0.288688	0.102605	0.386289	0.0771454	2.30918	8
chr18	32697763	32698580	2104	0.983588	0.239759	0.448037	0.0983818	2.17578	6
chr18	32701721	32702830	2105	2.19802	0.381039	0.410478	0.0954992	2.09222	4
chr18	32711438	32712223	2106	0.449139	0.188105	0.348723	0.142239	1.28778	7
chr18	32716043	32717009	2107	0.43928	0.191597	0.651503	0.193559	1.74578	7
chr18	32719496	32719988	2108	0.300904	0.114785	0.114372	0.452733	-1.97554	2
chr18	34531726	34532460	2109	0.322644	0.24693	0.182187	0.604778	-1.72547	1
chr18	34540200	34540559	2110	0.262655	0.159315	0.41114	0.11849	1.78625	8
chr18	34569867	34570592	2111	0.444003	0.261628	0.23031	0.100491	1.18848	5
chr18	34661278	34661855	2112	0.314909	0.166868	0.272108	0.124479	1.12203	3
chr18	34675767	34676409	2113	0.328752	0.140031	0.238916	0.0785986	1.59172	8
[truncated: 2,650 more rows]

## Sheet: Table S6
Table S6. Genomic coordinates of 273 DNA segments, transient transfection assay results, and information on 11 epigenetic features listed as presence (1) or absence (0) and DBSCAN cluster assignment.
Chr(mm9)	Start	End	ID	Activity	Response (1:Enhancer, 0:Threshold; -1:Inactive)	DHS(ER4)	TAL1(ER4)	GATA1(ER4)	EP300(MEL)	SMAD1(ER4)	H3K4me1(ER4)	H3K4me3(ER4)	H3K27ac(ER4)	FANTOM5CAGEtags	H3K27me3(ER4)	H3K9me3(ER4)	DBSCAN (Cluster#; Noise: Non-homogenous DNA segment)
chr1	132196529	132197197	TAL1__184	23.1	1	1	1	1	1	1	1	1	1	0	0	0	3
chr6	88152903	88153447	Gata2R5	15.634	1	1	0	1	1	0	1	1	1	0	0	0	12
chr13	14634853	14635762	TAL1__1195	13.063	1	1	1	1	1	1	1	0	1	0	0	0	4
chr12	32734927	32735442	TAL1__1025	11.597	1	1	1	1	1	1	1	0	1	1	0	0	2
chrX	7418047	7418661	TAL1__4858	10.789	1	1	1	1	0	0	1	1	1	1	0	0	8
chr15	66657520	66658263	TAL1__1578	10.094	1	1	1	1	1	0	1	0	0	1	0	0	NOISE
chr3	146068529	146069275	TAL1__3022	9.986	1	1	1	1	1	0	1	1	1	1	0	0	5
chr7	111009280	111010007	TAL1__4199	9.735	1	1	1	1	1	0	1	0	1	1	0	0	NOISE
chr7	111009146	111010117	GHP181	7.665	1	1	1	1	1	0	1	0	1	1	0	0	NOISE
chr18	38654476	38654937	TAL1__2135	7.294	1	1	1	1	1	0	1	1	1	0	0	0	6
chr9	123864720	123865709	TAL1__4851	6.814	1	1	1	1	1	0	1	0	1	0	0	0	7
chr7	16880022	16880853	TAL1__3960	6.607	1	1	1	1	1	0	1	1	1	1	0	0	5
chr1	135989522	135989792	Btg2R9	6.363	1	1	1	1	1	0	1	1	1	1	0	0	5
chr14	118593772	118594280	TAL1__1496	6.341	1	1	1	1	1	1	1	1	1	0	0	0	3
chr18	32701721	32702830	TAL1__2105	6.27	1	1	1	1	1	1	1	1	1	1	0	0	1
chr7	134234693	134235292	GHP304	6.176	1	1	1	1	0	0	1	1	1	1	0	0	8
chr8	124837163	124837562	Zfpm1R13	5.977	1	1	1	1	1	0	1	1	1	0	0	0	6
chr7	104358431	104359030	GHP147	5.817	1	1	0	0	1	1	1	0	1	1	0	0	NOISE
chr19	37568375	37569012	TAL1__2302	5.804	1	1	1	1	1	1	1	1	1	1	0	0	1
chr7	118147598	118148147	GHP221	5.517	1	1	1	1	1	1	1	1	1	1	0	0	1
chr7	82756750	82757349	GHP53	5.38	1	1	1	1	1	1	1	1	1	1	0	0	1
chr6	88066819	88067388	Gata2R1	4.907	1	1	1	1	1	0	1	1	1	0	0	0	6
chr1	88375618	88376290	TAL1__127	4.895	1	1	1	1	1	1	1	1	1	1	0	0	1
chrX	146984294	146984495	Alas2R1	4.877	1	1	1	1	1	1	1	0	1	1	0	0	2
chr11	77882879	77883715	TAL1__758	4.702	1	1	1	1	1	1	1	1	1	1	0	0	1
chr2	27199488	27199723	Vav2R3	4.629	1	1	0	1	1	0	1	1	0	0	0	0	NOISE
chr12	88141648	88142376	TAL1__1123	4.542	1	1	1	1	1	0	1	1	1	1	0	0	5
chr1	153800663	153801297	TAL1__244	4.519	1	1	1	0	1	0	0	0	1	1	1	1	NOISE
chr7	132572012	132572611	GHP293	4.34	1	1	1	1	1	0	1	1	1	1	0	0	5
chr7	133185585	133186156	TAL1__4249	4.248	1	1	1	1	1	1	1	1	1	0	0	0	3
chr7	86503239	86503938	GHP68	4.169	1	1	1	1	1	0	1	1	1	0	0	0	6
chr8	124838838	124839093	Zfpm1R24	4.116	1	1	0	1	1	0	1	1	1	0	0	0	12
chr4	106680675	106681320	TAL1__3158	4.031	1	1	1	1	1	0	1	1	1	0	0	0	6
chr2	167875757	167876211	TAL1__2750	3.941	1	1	1	1	0	0	1	1	1	1	1	0	NOISE
chr4	155162230	155162903	TAL1__3365	3.9	1	1	1	1	1	0	1	0	1	0	0	0	7
chr6	88139617	88140016	Gata2R8	3.78	1	1	0	1	1	0	1	1	1	1	0	0	11
chr7	135444428	135445076	GHP313	3.66	1	1	0	1	0	0	1	0	1	0	0	0	NOISE
chr7	73341400	73342099	GHP10	3.596	1	1	1	1	1	1	1	1	1	0	0	0	3
chr8	37346436	37347275	TAL1__4371	3.52	1	1	1	1	1	1	1	1	1	0	0	0	3
chr7	88863914	88864563	GHP88	3.347	1	1	1	1	1	1	1	1	1	1	0	1	NOISE
chrX	146999208	146999549	Alas2R3	3.332	1	1	1	1	1	0	1	0	1	0	0	0	7
chr7	128123364	128124013	GHP264	3.304	1	1	1	1	1	1	1	1	1	1	0	0	1
chr7	130509502	130510051	GHP275	3.248	1	1	1	1	1	0	1	1	1	1	0	0	5
chr9	45611360	45612037	TAL1__4652	3.232	1	1	1	1	1	0	1	1	1	1	0	0	5
chr7	111014108	111014707	GHP182	3.228	1	1	1	1	1	1	1	0	1	1	0	0	2
chr10	116543101	116543855	TAL1__541	3.207	1	1	1	1	1	1	1	0	1	0	0	0	4
chr5	85240440	85241048	TAL1__3467	3.19	1	0	1	0	0	0	1	0	0	0	0	0	NOISE
chr7	134913927	134914526	GHP309	3.157	1	1	1	1	1	0	1	1	1	1	0	0	5
chr7	86887199	86887748	GHP72	3.08	1	1	0	1	0	0	1	1	1	1	0	0	14
chr8	83017196	83018542	TAL1__4423	3.053	1	1	1	1	1	0	1	1	1	1	0	0	5
chr2	27267361	27267660	Vav2R5	2.982	1	1	0	0	1	0	1	0	1	1	0	0	NOISE
chr6	72229401	72230032	TAL1__3800	2.98	1	1	1	1	1	0	1	1	1	0	0	0	6
chr2	27244974	27245564	Vav2R7	2.881	1	1	0	0	1	0	1	1	1	0	1	0	NOISE
chr7	91871088	91871876	TAL1__4157	2.863	1	1	1	1	1	1	1	1	1	0	0	0	3
chr7	118322848	118323397	GHP222	2.813	1	1	1	1	1	0	1	1	1	0	0	0	6
chr16	57241944	57242302	TAL1__1799	2.765	1	0	1	0	0	0	0	0	0	0	1	0	NOISE
chr7	104490017	104490566	GHP150	2.75	1	1	0	1	1	0	1	0	1	0	0	0	13
chr2	27184263	27184417	Vav2R10	2.679	1	0	0	0	0	0	0	1	0	0	1	0	21
chr8	35160152	35161438	TAL1__4361	2.63	1	1	1	1	1	0	1	1	1	1	0	0	5
chr7	71194021	71194720	GHP4	2.605	1	1	1	1	1	1	1	1	1	0	0	0	3
chr7	130114466	130115369	GHP270	2.604	1	1	0	1	0	0	0	1	1	1	0	0	NOISE
chr8	124846623	124847102	Zfpm1R14	2.559	1	1	0	1	1	0	1	1	1	1	0	0	11
chr6	120530027	120530545	TAL1__3879	2.487	1	1	1	1	0	0	1	1	1	1	0	0	8
chr7	70865082	70865631	GHP1	2.473	1	0	0	0	0	0	0	0	0	0	0	0	25
chr8	124806654	124806897	Zfpm1R1	2.465	1	1	0	1	1	0	0	1	1	1	0	0	NOISE
chr7	116254241	116254990	GHP204	2.437	1	1	1	1	1	1	1	0	1	1	0	0	2
chr7	132615562	132616211	GHP296	2.422	1	1	1	1	1	1	1	1	1	1	0	0	1
chr7	111267298	111267897	GHP186	2.388	1	0	0	0	0	0	0	0	0	0	0	0	25
chr16	49839564	49840556	TAL1__1796	2.342	1	1	1	1	1	1	1	1	1	1	0	0	1
chr7	135557758	135558307	GHP314	2.314	1	1	1	1	1	0	1	1	1	0	0	0	6
chr7	116258367	116259066	GHP205	2.296	1	1	1	1	1	1	1	1	1	0	0	0	3
chr7	112900289	112900988	GHP196	2.255	1	1	0	1	0	0	1	1	1	1	0	0	14
chr2	167626792	167627467	TAL1__2747	2.251	1	1	1	1	1	0	1	1	1	0	1	0	NOISE
chr7	106623318	106623984	GHP156	2.236	1	1	1	1	1	0	1	1	1	0	0	0	6
chr10	24354921	24355529	TAL1__379	2.212	1	1	1	1	0	0	1	1	1	0	0	0	9
chr12	58298497	58299143	TAL1__1050	2.195	1	1	1	1	1	1	1	1	1	1	0	0	1
chr6	38721281	38721450	Hipk2R16	2.182	1	1	0	0	0	0	1	0	1	0	0	0	16
chr7	120228608	120229207	GHP228	2.17	1	1	1	1	0	0	1	1	1	0	0	0	9
chr7	109390843	109392019	GHP172	2.165	1	1	1	1	1	0	1	1	1	1	0	0	5
chr4	134275289	134275961	TAL1__3278	2.133	1	1	1	1	1	0	1	0	1	0	1	0	NOISE
chr5	77087161	77087852	TAL1__3461	2.123	1	1	1	1	1	1	1	1	1	1	0	0	1
chr7	72834698	72835647	GHP7	2.116	1	0	0	0	0	0	0	0	0	0	0	0	25
chr8	124825010	124825309	Zfpm1R18	2.097	1	1	0	0	0	0	1	1	1	0	0	0	15
chr14	123430438	123430680	TAL1__1506	2.08	1	0	1	0	0	0	0	0	0	0	1	1	NOISE
chr7	91735511	91736060	GHP105	2.053	1	1	1	1	1	0	1	1	1	0	1	0	NOISE
chr7	104881929	104882528	GHP152	2.045	1	0	0	1	0	0	1	0	1	0	0	0	NOISE
chr7	118604074	118604623	GHP223	2.03	1	0	0	0	0	0	0	0	0	0	1	0	23
chr7	87353740	87354439	GHP74	2.025	1	1	1	1	1	1	1	1	1	1	0	0	1
chr16	34044485	34045111	TAL1__1774	2.013	1	1	1	1	1	0	1	0	1	0	0	0	7
chr8	124820526	124820950	Zfpm1R21	2	1	1	0	1	1	0	1	1	1	0	0	0	12
chr7	107992742	107993391	GHP167	1.986	0	1	1	1	1	0	1	1	1	0	0	0	6
chr7	107615488	107616487	GHP163	1.975	0	1	1	1	1	0	1	1	1	1	0	0	5
chr15	8711603	8712036	TAL1__1515	1.975	0	0	1	1	1	0	1	0	0	0	1	0	NOISE
chr1	135029194	135029593	TAL1__196	1.958	0	1	1	1	1	0	0	1	1	1	0	0	NOISE
chr7	118020599	118021198	GHP219	1.951	0	1	0	0	0	0	1	0	0	0	0	0	NOISE
chr8	124854446	124854615	Zfpm1R27	1.946	0	1	0	1	0	0	1	1	1	1	0	0	14
chr7	99419545	99420144	GHP128	1.945	0	0	0	0	0	0	0	0	0	0	1	0	23
chr6	38796863	38797087	Hipk2R27	1.938	0	0	0	0	0	0	1	0	1	0	0	0	19
chr7	112696459	112697108	GHP193	1.934	0	0	0	0	0	0	1	0	0	0	1	0	20
chr6	88168966	88169500	Gata2R6	1.886	0	1	0	0	0	0	1	1	0	0	1	0	17
chr7	106973326	106974333	GHP159	1.878	0	1	1	1	1	0	1	1	1	0	0	0	6
chr6	88141777	88142006	Gata2R7	1.873	0	1	0	1	1	0	1	0	1	0	0	0	13
chr8	124843371	124843635	Zfpm1R10	1.862	0	1	1	1	1	1	1	1	1	0	0	0	3
chr7	77238268	77238717	GHP25	1.805	0	0	0	0	0	0	0	0	0	0	0	1	24
chr7	123344417	123345116	GHP246	1.803	0	1	0	0	0	0	1	0	0	0	1	0	18
chr8	124808263	124808907	Zfpm1R2	1.785	0	1	1	1	1	0	1	1	0	1	0	0	NOISE
chr7	73302100	73302699	GHP9	1.785	0	1	0	0	0	0	1	0	1	0	0	0	16
chr7	77456358	77456907	GHP27	1.777	0	0	0	0	0	0	0	0	0	0	0	1	24
chr7	109397425	109397874	GHP173	1.77	0	1	0	1	1	0	1	1	1	1	0	0	11
chr7	77558135	77558684	GHP28	1.768	0	0	0	0	0	0	0	0	0	0	0	1	24
chr19	40887714	40888455	TAL1__2311	1.752	0	1	1	1	1	0	1	1	1	1	0	0	5
chr7	117918205	117918754	GHP216	1.734	0	1	1	1	1	0	1	1	1	1	0	0	5
chr2	28477394	28477920	TAL1__2434	1.728	0	1	1	1	1	0	1	1	1	1	0	0	5
chr6	38711397	38711542	Hipk2R23	1.726	0	0	0	0	0	0	1	0	1	0	0	0	19
chr7	108867272	108867821	GHP170	1.715	0	0	0	0	0	0	1	0	1	0	0	0	19
chr7	87438711	87439660	GHP75	1.695	0	1	0	0	0	0	1	1	1	1	0	0	NOISE
chr7	78534090	78534639	GHP31	1.683	0	0	0	0	0	0	0	0	0	0	0	1	24
chr1	135969753	135969902	Btg2R3	1.681	0	1	1	1	1	0	1	1	1	0	0	0	6
chr6	135146524	135147153	TAL1__3920	1.679	0	1	1	1	1	0	1	1	1	1	0	0	5
chr8	124899439	124899655	Zfpm1NC1	1.66585	0	1	0	1	0	0	1	1	1	0	0	0	NOISE
chr7	87330823	87331372	GHP73	1.655	0	1	0	1	0	0	1	1	1	1	0	0	14
chr7	6126508	6127068	TAL1__3953	1.647	0	1	1	1	0	0	1	0	1	0	0	0	10
chr7	134910576	134911275	GHP308	1.626	0	1	1	1	1	0	1	1	1	1	0	0	5
chr8	124831546	124831700	Zfpm1R29	1.614	0	1	0	0	0	0	1	1	1	0	0	0	15
chr7	132234331	132235580	GHP291	1.61	0	0	0	0	0	0	0	0	0	0	0	0	25
chr7	104665107	104666061	GHN478	1.6	0	0	0	0	0	0	0	0	0	0	0	0	25
chr8	124814848	124815272	Zfpm1R6	1.583	0	1	0	1	1	0	1	1	1	0	0	0	12
chr7	88202775	88203374	GHP82	1.58	0	1	1	1	1	1	1	1	1	0	0	0	3
chr7	122241704	122242253	GHP241	1.573	0	0	0	0	0	0	0	0	0	0	0	0	25
chr7	71146719	71147318	GHP3	1.557	0	1	0	1	0	0	1	1	1	1	0	0	14
chr7	107336599	107337148	GHP161	1.535	0	0	0	0	0	0	1	0	0	0	1	0	20
chr7	75118605	75119154	GHP18	1.522	0	1	1	1	1	0	1	1	1	1	0	1	NOISE
chr7	91799621	91800720	GHP106	1.521	0	1	1	1	1	0	1	1	1	0	0	0	6
chr8	124853571	124853860	Zfpm1R12	1.519	0	1	1	1	1	0	1	1	1	0	0	0	6
chr6	38824639	38824903	Hipk2R39	1.51	0	1	0	0	0	0	0	1	1	1	0	0	NOISE
chr3	121950048	121950842	TAL1__2980	1.501	0	1	1	1	1	0	1	1	1	1	0	0	5
chr6	38649010	38649300	Hipk2R19	1.49288	-1	1	0	0	0	0	1	1	0	0	0	0	NOISE
chr7	114218509	114219108	GHP198	1.472	-1	0	0	0	0	0	0	0	0	0	0	0	25
chr3	103179283	103179942	TAL1__2950	1.471	-1	1	1	1	0	0	1	1	1	0	0	0	9
chr7	108648673	108649222	GHP169	1.467	-1	1	0	0	0	0	0	0	0	1	1	0	NOISE
chr7	73894613	73895162	GHP14	1.456	-1	0	0	0	0	0	0	0	0	0	0	0	25
chr1	136002653	136002802	Btg2R8	1.431	-1	1	0	0	0	0	1	1	1	0	1	0	NOISE
chr14	71023649	71024262	TAL1__1464	1.414	-1	1	1	1	1	1	1	1	1	1	0	0	1
chr12	29502832	29503567	TAL1__1020	1.404	-1	1	1	1	0	0	1	0	1	1	0	0	NOISE
chr1	38056216	38056808	TAL1__43	1.38	-1	1	1	1	1	1	1	1	1	0	0	0	3
chr5	147127885	147128511	TAL1__3657	1.367	-1	1	1	1	1	0	1	0	1	0	0	0	7
chr7	74355378	74355948	GHP16	1.364	-1	1	1	1	0	0	1	1	1	0	1	0	NOISE
chr7	114704028	114704577	GHP199	1.36	-1	0	0	0	0	0	0	0	0	0	0	0	25
chr6	135091565	135092125	Hebp1R3	1.332	-1	0	0	0	0	0	1	0	1	0	0	0	19
chr7	135065445	135066044	GHP311	1.331	-1	1	0	0	0	0	1	0	1	1	0	0	NOISE
chr7	122770207	122771206	GHP243	1.328	-1	0	0	0	0	0	0	0	0	0	1	0	23
chr8	124757292	124757442	Zfpm1NC2	1.32478	-1	1	0	0	0	0	0	1	0	0	1	0	NOISE
chr7	73342767	73343574	GHN37	1.321	-1	1	0	0	0	0	1	0	1	0	0	0	16
chr1	52580874	52581510	TAL1__63	1.318	-1	1	1	1	0	0	1	0	0	0	0	0	NOISE
chr11	72295276	72296391	TAL1__734	1.303	-1	1	1	1	1	0	1	1	1	0	0	0	6
chr6	88081846	88082276	Gata2R9	1.301	-1	1	0	0	0	0	1	0	0	0	1	0	18
chr7	73613801	73614350	GHP12	1.295	-1	0	0	0	0	0	1	0	0	0	1	0	20
chr7	73722956	73723555	GHP13	1.292	-1	0	0	0	0	0	0	1	0	0	1	0	21
chr6	88153903	88154127	Gata2NC1	1.28026	-1	1	0	0	0	0	1	1	1	0	0	0	15
chr7	107727090	107727639	GHP164	1.276	-1	0	0	0	0	0	1	0	1	0	0	0	19
chr7	107830000	107830921	GHN534	1.269	-1	0	0	0	0	0	0	0	1	0	0	1	NOISE
chr7	115415642	115416191	GHP201	1.268	-1	0	0	0	0	0	0	0	0	0	0	0	25
chr7	99412978	99413527	GHP127	1.26	-1	1	0	0	0	0	0	0	0	0	0	0	NOISE
chr8	124769944	124770211	Zfpm1NC3	1.25712	-1	1	0	0	0	0	1	1	0	0	1	0	17
chr7	97306681	97307481	GHN391	1.245	-1	0	0	0	0	0	0	1	1	0	0	0	NOISE
chr7	77659306	77659855	GHP29	1.244	-1	0	0	0	0	0	0	0	0	0	0	1	24
chr6	135115673	135115946	Hebp1R2	1.223	-1	1	1	1	1	0	1	1	1	0	0	0	6
chr2	27293121	27293330	Vav2R6	1.214	-1	1	0	0	0	0	1	0	0	0	0	0	NOISE
chr7	73425051	73425600	GHP11	1.206	-1	1	0	0	0	0	1	1	0	0	1	0	17
chr7	97211041	97211927	GHP117	1.201	-1	0	0	1	1	0	1	1	1	0	0	0	NOISE
chr2	109749209	109749667	TAL1__2578	1.2	-1	1	1	1	0	0	1	0	1	0	0	0	10
chr6	38704031	38704437	Hipk2R4	1.186	-1	0	0	0	0	0	1	0	1	0	0	0	19
chr7	78181804	78182353	GHP30	1.168	-1	0	0	0	0	0	0	0	0	0	0	1	24
chr8	124850001	124850270	Zfpm1R11	1.166	-1	1	0	1	1	0	1	1	1	1	0	0	11
chr9	102674523	102674817	TAL1__4783	1.156	-1	1	1	0	0	0	0	0	0	1	1	0	NOISE
chr11	23993994	23994533	TAL1__612	1.156	-1	1	1	0	0	0	1	0	1	0	0	0	NOISE
chr7	90120140	90120689	GHP93	1.15	-1	0	0	0	0	0	1	0	0	0	0	0	22
chr8	124823870	124824145	Zfpm1R28	1.148	-1	1	0	0	0	0	1	1	1	0	0	0	15
chr8	124779650	124780054	Zfpm1R16	1.144	-1	1	0	0	0	0	1	1	0	0	1	0	17
chr7	73908565	73909114	GHP15	1.141	-1	0	0	0	0	0	0	0	0	0	1	0	23
chr8	124839961	124840270	Zfpm1R9	1.134	-1	1	0	0	0	0	1	1	1	0	0	0	15
chr8	124845689	124845892	Zfpm1R19	1.132	-1	1	1	1	1	1	1	1	1	0	0	0	3
chr8	124820151	124820506	Zfpm1R7	1.129	-1	1	0	1	1	0	1	1	1	0	0	0	12
chr7	77289559	77290129	GHP26	1.124	-1	0	0	0	0	0	0	0	0	0	0	1	24
chr7	77036182	77036881	GHP23	1.12	-1	0	0	0	0	0	0	0	0	0	0	1	24
chr8	124807803	124808237	Zfpm1R5	1.115	-1	1	0	1	1	0	1	1	1	0	0	0	12
chr2	27007744	27007934	Vav2NC2	1.09972	-1	0	0	0	0	0	0	0	0	0	1	0	23
chr8	124810751	124811295	Zfpm1R3	1.093	-1	1	1	1	1	0	1	1	1	0	0	0	6
chr7	107327713	107328262	GHP160	1.082	-1	1	1	1	1	1	1	1	1	0	0	0	3
chr7	130521146	130522045	GHP276	1.071	-1	1	0	1	0	0	1	1	1	1	0	0	14
chr7	70644202	70645021	GHN6	1.069	-1	0	0	0	0	0	0	1	0	1	0	0	NOISE
chr6	38707478	38707762	Hipk2NC4	1.06644	-1	1	0	0	0	0	1	0	1	0	0	0	16
chr7	90245535	90246084	GHP94	1.05	-1	0	0	0	0	0	1	0	0	0	1	0	20
chr15	12838058	12838708	TAL1__1529	1.037	-1	1	1	1	0	0	1	0	1	0	0	0	10
chr7	112561519	112562068	GHP191	1.026	-1	0	0	0	0	0	1	0	0	1	1	0	NOISE
chrX	147000391	147000733	Alas2NC1	1.02041	-1	0	0	0	0	0	1	0	1	0	0	0	19
chr7	71096727	71097876	GHP2	1.014	-1	1	0	1	1	0	1	0	1	0	0	0	13
chr5	148253420	148253996	TAL1__3663	0.997	-1	1	1	1	1	0	1	1	1	1	0	0	5
chr7	113438116	113438965	GHP197	0.994	-1	0	0	0	0	0	0	0	0	0	0	0	25
chr7	88516140	88516989	GHP87	0.992	-1	1	0	0	0	0	1	1	0	1	1	0	NOISE
chr8	124852939	124853188	Zfpm1R15	0.989	-1	1	0	1	0	0	1	1	1	0	0	0	NOISE
chr7	78647752	78648301	GHP32	0.981	-1	0	0	0	0	0	0	0	0	0	0	1	24
chr7	111058491	111059040	GHP183	0.976	-1	1	1	1	1	1	1	0	1	0	0	0	4
chr7	87774111	87774810	GHP78	0.97	-1	1	1	1	1	0	1	1	1	1	0	0	5
chr9	96141676	96142381	TAL1__4769	0.97	-1	1	1	1	1	0	1	0	1	0	0	0	7
chr7	77104468	77105517	GHP24	0.967	-1	0	0	0	0	0	0	0	0	0	0	1	24
chr6	38800035	38800364	Hipk2R28	0.958	-1	0	0	0	0	0	1	0	1	0	0	0	19
chr11	96802210	96802881	TAL1__842	0.957	-1	1	1	1	1	0	1	1	1	1	0	0	5
chr6	38806152	38806301	Hipk2R30	0.952922	-1	0	0	0	0	0	1	0	1	0	0	0	19
chr2	27249343	27249572	Vav2R4	0.941	-1	1	0	0	0	0	0	0	0	0	1	0	NOISE
chr7	111119394	111119943	GHP184	0.936	-1	0	0	0	0	0	0	0	0	0	0	0	25
chr7	75356326	75356875	GHP19	0.908	-1	0	0	0	0	0	1	1	0	0	0	1	NOISE
chr11	96779483	96779756	TAL1__840	0.905	-1	1	1	0	0	0	1	0	1	0	0	0	NOISE
chrX	147281215	147281371	Alas2NC2	0.898215	-1	0	0	0	0	0	0	0	0	0	0	0	25
chr8	124632865	124633128	Zfpm1NC4	0.896801	-1	1	0	0	0	0	0	1	0	0	1	0	NOISE
chr7	79090283	79091223	GHN133	0.891	-1	0	0	0	0	0	1	0	0	0	0	0	22
chr7	107833031	107833730	GHP165	0.88	-1	1	1	1	0	0	1	0	1	0	0	0	10
chr2	27220045	27220284	Vav2NC1	0.854469	-1	0	0	0	0	0	0	1	0	0	1	0	21
chr7	115940055	115941254	GHP203	0.848	-1	0	0	0	0	0	0	0	0	0	0	0	25
chr7	90212473	90213357	GHN322	0.818	-1	0	0	0	0	0	1	0	0	0	0	0	22
chr7	88970980	88971579	GHP89	0.814	-1	1	0	0	0	0	1	0	1	0	0	0	16
chr6	38782189	38782723	Hipk2NC1	0.795014	-1	0	0	0	0	0	1	0	1	1	0	0	NOISE
chr7	98623314	98623913	GHP122	0.756	-1	0	0	0	0	0	0	0	0	0	1	0	23
chr8	124833200	124833376	Zfpm1R8	0.753	-1	1	1	1	1	1	1	1	1	0	0	0	3
chr6	88140542	88141081	Gata2R3	0.752	-1	1	0	1	1	1	1	1	1	1	0	0	NOISE
chr7	121505468	121506067	GHP234	0.741	-1	0	0	0	0	0	0	0	0	0	0	0	25
chr7	76974115	76974664	GHP22	0.73	-1	0	0	0	0	0	0	0	0	0	0	1	24
chr7	74441122	74441828	GHP17	0.73	-1	0	0	1	0	0	1	0	0	1	0	0	NOISE
chr7	112857304	112857753	GHP194	0.723	-1	0	0	0	1	0	1	0	0	1	1	0	NOISE
chr6	38592265	38592444	Hipk2R33	0.679876	-1	1	0	0	0	0	1	0	0	0	1	0	18
chr3	21894787	21895266	TAL1__2794	0.677	-1	1	1	1	1	1	1	0	1	0	0	0	4
chr6	38715235	38715384	Hipk2R25	0.657578	-1	0	0	0	0	0	1	0	1	0	0	0	19
chr7	80593212	80593977	GHN159	0.652	-1	0	0	0	0	0	0	0	0	0	0	0	25
chr7	116632200	116632749	GHP206	0.649	-1	0	0	0	0	0	0	0	0	0	1	0	23
chr6	88272307	88272589	Gata2NC2	0.640013	-1	0	0	0	0	0	1	0	1	0	0	0	19
chr7	72445253	72445802	GHP6	0.636	-1	0	0	0	0	0	1	1	0	1	0	0	NOISE
chr7	90844040	90844989	GHP100	0.63	-1	0	0	0	0	0	0	0	0	0	0	0	25
chr8	124830554	124831203	Zfpm1R4	0.613	-1	1	0	1	1	0	1	1	1	1	0	0	11
chr7	114839819	114840368	GHP200	0.613	-1	0	0	0	0	0	0	0	0	1	0	0	NOISE
chr7	99540280	99541080	GHN419	0.603	-1	0	0	0	0	0	1	0	0	0	1	0	20
chr7	115474285	115474884	GHP202	0.583	-1	0	0	0	0	0	0	0	0	0	0	0	25
chr7	130857235	130857784	GHP279	0.579	-1	0	0	0	0	0	0	0	0	0	0	0	25
chr17	4625931	4626888	TAL1__1863	0.561	-1	1	1	1	0	0	0	1	0	0	0	0	NOISE
chr7	111232683	111233032	GHP185	0.539	-1	0	0	0	0	0	0	0	0	0	1	0	23
chr7	70735684	70736133	GHP0	0.528	-1	0	0	0	0	0	0	0	0	0	1	0	23
chr7	73224076	73224875	GHP8	0.523	-1	1	0	1	0	0	1	1	1	1	0	0	14
chr7	134991063	134992012	GHP310	0.523	-1	1	0	1	0	0	1	1	1	1	0	1	NOISE
chr7	72445253	72445802	GHP6	0.511	-1	0	0	0	0	0	1	1	0	1	0	0	NOISE
chr7	76507384	76507933	GHP20	0.493	-1	0	0	0	0	0	0	0	0	0	0	1	24
chr7	97277676	97278225	GHP118	0.491	-1	1	0	1	1	0	1	1	1	1	0	0	11
chr18	78319653	78320300	TAL1__2190	0.491	-1	1	1	0	1	0	1	1	1	1	1	0	NOISE
chr7	131129748	131130297	GHP283	0.484	-1	0	0	0	0	0	0	0	0	0	0	0	25
chr11	121294437	121295272	TAL1__987	0.482	-1	1	1	1	1	0	1	1	0	0	0	0	NOISE
chr7	86291470	86292288	GHN240	0.482	-1	1	0	0	0	0	1	1	1	0	1	0	NOISE
chr6	38824490	38824648	Hipk2R40	0.48	-1	1	0	0	0	0	0	1	1	0	0	0	NOISE
chr16	17637963	17639064	TAL1__1742	0.476	-1	1	1	1	1	0	1	1	1	1	0	0	5
chr7	133540211	133540860	GHP301	0.443	-1	1	0	1	0	0	1	1	1	1	0	0	14
chr7	99547805	99548404	GHP130	0.436	-1	0	0	0	0	0	0	0	0	1	1	0	NOISE
chr7	120023689	120024338	GHP227	0.419	-1	0	0	0	0	0	0	0	0	0	1	0	23
chr7	133269983	133270532	GHP297	0.418	-1	1	0	1	1	0	1	1	1	0	0	0	12
chr7	84135423	84136249	GHN213	0.407	-1	0	0	0	0	0	1	1	0	0	0	0	NOISE
chr6	38616598	38616976	Hipk2NC3	0.402543	-1	1	0	0	0	0	1	1	0	0	1	0	17
chr1	135721557	135722921	TAL1__201	0.394	-1	1	1	1	1	1	1	1	1	1	0	0	1
chr1	156886224	156886842	TAL1__250	0.378	-1	1	1	1	1	1	1	0	1	1	0	0	2
chr7	76852202	76852751	GHP21	0.349	-1	0	0	0	0	0	0	0	0	0	0	1	24
chr7	133491588	133492187	GHP300	0.345	-1	1	1	1	1	0	1	1	0	0	0	0	NOISE
chr7	88973238	88973787	GHP90	0.335	-1	1	0	1	0	0	1	1	1	1	0	0	14
chr7	80201188	80201787	GHP42	0.334	-1	0	0	0	0	0	0	0	0	0	0	1	24
chr7	110976236	110976785	GHP180	0.32	-1	1	1	1	0	0	1	1	1	1	0	0	8
chr7	91046669	91047368	GHP101	0.315	-1	1	1	1	1	0	1	1	1	1	0	0	5
chr7	135815708	135816257	GHP316	0.28	-1	1	1	1	1	0	1	1	1	0	0	0	6
chr9	110570916	110571692	TAL1__4816	0.26	-1	1	1	1	1	0	1	1	1	0	0	0	6
chr2	35191661	35192274	TAL1__2471	0.224	-1	1	1	1	1	0	1	1	1	1	0	0	5

## Sheet: Table S7
Table S7. p-values of t-test on each epigenetic feature (presence versus absence) on 273 DNA segments tested in enhancer assay
Welch t-test, conf.level=0.95	p-value
DHS(+), DHS (-)	1.179e-10	DHSs significantly greater
TAL1 (+), TAL1 (-)	1.206e-07	TAL1 Binding significantly greater
GATA1 (+), GATA1 (-)	1.74e-09	GATA1Binding significantly greater
EP300 (+), p300 (-)	1.45e-08	EP300 Binding significantly greater
H3K4me1 (+), H3K4me1 (-)	7.248e-09	H3K4me1 Enrichment significantly greater
H3K4me3 (+), H3K4me3 (-)	0.0221	H3K4me3 Enrichment significantly greater
H3K27ac (+), H3K27ac (-)	4.114e-08	H3K27ac Enrichment significantly greater
H3K27me3 (+), H3K27me3 (-)	1.723e-05	H3K27me3 Enrichment significantly less
H3K9me3 (+), H3K9me (-)	0.001328	H3K9me3 Enrichment significantly less
CAGE tags (+), CAGE tags (-)	0.005398	FANTOM5 CAGE tags significantly greater

## Sheet: Table S8
Table S8. Feature combination assessment (eight features) using sensitivity and specificity values, and distance to the best discriminator (Sn=1, Sp1)
Epigenetic Features/Combinations (regardless DHS)	Recall (Sn)	Sp	Distance	True Positive	False Positive	False Negative	True Negative
DHSs	0.9	0.415301	0.593189	81	107	9	76
K27ac	0.888889	0.459016	0.552276	80	99	10	84
K4me1	0.888889	0.311475	0.697432	80	126	10	57
K4me1+K27ac	0.855556	0.486339	0.533584	77	94	13	89
GATA1	0.844	0.590164	0.438522	76	75	14	108
K27ac+GATA1	0.822222	0.628415	0.411922	74	68	16	115
K4me1+GATA1	0.822222	0.601093	0.436729	74	73	16	110
K4me1+K27ac+GATA1	0.8	0.63388	0.417186	72	67	18	116
EP300	0.767	0.693989	0.384619	69	56	21	127
K27ac+EP300	0.744444	0.721311	0.378122	67	51	23	132
K4me1+EP300	0.744444	0.699454	0.394508	67	55	23	128
TAL1	0.744	0.693989	0.398972	67	56	23	127
K4me1+K27ac+EP300	0.722222	0.726776	0.38963	65	50	25	133
GATA1+EP300	0.722	0.704918	0.40541	65	54	25	129
K4me1+TAL1	0.711111	0.710383	0.409066	64	53	26	130
K4me1+GATA1+EP300	0.711111	0.710383	0.409066	64	53	26	130
K27ac+TAL1	0.7	0.73224	0.402113	63	49	27	134
K4me1+TAL1+GATA1	0.7	0.726776	0.405773	63	50	27	133
K27ac+GATA1+EP300	0.7	0.726776	0.405773	63	50	27	133
TAL1+GATA1	0.7	0.715847	0.413211	63	52	27	131
K4me1+K27ac+TAL1+GATA1	0.688889	0.754098	0.396557	62	45	28	138
K27ac+TAL1+GATA1	0.688889	0.748634	0.399969	62	46	28	137
K4me1+K27ac+TAL1	0.688889	0.737705	0.406926	62	48	28	135
K4me1+K27ac+GATA1+EP300	0.688889	0.73224	0.41047	62	49	28	134
K4me3	0.688889	0.52459	0.568159	62	87	28	96
K4me3+K27ac	0.666667	0.63388	0.495131	60	67	30	116
K4me3+GATA1	0.655556	0.672131	0.475542	59	60	31	123
K4me1+K4me3	0.655556	0.579235	0.543769	59	77	31	106
K4me3+K27ac+GATA1	0.644444	0.693989	0.469108	58	56	32	127
K4me1+K4me3+K27ac	0.644444	0.655738	0.49491	58	63	32	120
TAL1+EP300	0.644	0.765027	0.426554	58	43	32	140
K27ac+TAL1+EP300	0.633333	0.786885	0.424102	57	39	33	144
K4me1+TAL1+GATA1+EP300	0.633333	0.775956	0.429698	57	41	33	142
K4me1+TAL1+EP300	0.633333	0.770492	0.432572	57	42	33	141
K4me1+K4me3+GATA1	0.633333	0.68306	0.48466	57	58	33	125
TAL1+GATA1+EP300	0.633	0.770492	0.432854	57	42	33	141
K4me1+K27ac+TAL1+GATA1+EP300	0.622222	0.797814	0.42848	56	37	34	146
K27ac+TAL1+GATA1+EP300	0.622222	0.79235	0.431085	56	38	34	145
K4me1+K27ac+TAL1+EP300	0.622222	0.79235	0.431085	56	38	34	145
K4me1+K4me3+K27ac+GATA1	0.622222	0.699454	0.482747	56	55	34	128
K4me3+EP300	0.566667	0.743169	0.503726	51	47	39	136
K4me3+K27ac+EP300	0.555556	0.759563	0.505313	50	44	40	139
K4me3+GATA1+EP300	0.555556	0.748634	0.510603	50	46	40	137
K4me1+K4me3+EP300	0.555556	0.748634	0.510603	50	46	40	137
K4me1+K4me3+K27ac+TAL1+GATA1	0.544444	0.808743	0.494075	49	35	41	148
K4me1+K4me3+K27ac+TAL1	0.544444	0.803279	0.496216	49	36	41	147
K4me3+K27ac+TAL1+GATA1	0.544444	0.803279	0.496216	49	36	41	147
K4me3+K27ac+TAL1	0.544444	0.797814	0.498407	49	37	41	146
K4me1+K4me3+TAL1+GATA1	0.544444	0.79235	0.500649	49	38	41	145
K4me1+K4me3+TAL1	0.544444	0.786885	0.50294	49	39	41	144
K4me3+TAL1	0.544444	0.775956	0.507668	49	41	41	142
K4me1+K4me3+K27ac+EP300	0.544444	0.765027	0.512585	49	43	41	140
K4me3+K27ac+GATA1+EP300	0.544444	0.765027	0.512585	49	43	41	140
K4me1+K4me3+GATA1+EP300	0.544444	0.754098	0.517686	49	45	41	138
K4me1+K4me3+K27ac+GATA1+EP300	0.533333	0.770492	0.52005	48	42	42	141
FANTOM5_CAGE tags	0.488889	0.726776	0.579557	44	50	46	133
K4me1+K4me3+K27ac+TAL1+GATA1+EP300	0.477778	0.825137	0.550721	43	32	47	151
K4me3+K27ac+TAL1+GATA1+EP300	0.477778	0.819672	0.55248	43	33	47	150
K4me1+K4me3+K27ac+TAL1+EP300	0.477778	0.819672	0.55248	43	33	47	150
K4me3+K27ac+TAL1+EP300	0.477778	0.814208	0.554288	43	34	47	149
K4me1+K4me3+TAL1+GATA1+EP300	0.477778	0.808743	0.556143	43	35	47	148
K4me3+TAL1+GATA1+EP300	0.477778	0.803279	0.558046	43	36	47	147
K4me1+K4me3+TAL1+EP300	0.477778	0.803279	0.558046	43	36	47	147
K4me3+TAL1+EP300	0.477778	0.797814	0.559996	43	37	47	146
K4me3+TAL1+GATA1	0.544444	0.781421	0.50528	49	40	41	143
no activating histone marks-TF	0.0444444	0.754098	0.986688	4	45	86	138
no activating histone marks+TF	0.0222222	0.994536	0.977793	2	1	88	182
K4me1+K27ac-TF	0.0222222	0.868852	0.986534	2	24	88	159
K4me3-TF	0.0222222	0.857923	0.988046	2	26	88	157
K27ac-TF	0.0222222	0.846995	0.989677	2	28	88	155
K4me1-TF	0.0222222	0.73224	1.01378	2	49	88	134
K4me1+K4me3+K27ac-TF	0.0111111	0.961749	0.989628	1	7	89	176
K4me3+K27ac-TF	0.0111111	0.945355	0.990398	1	10	89	173
K4me1+K4me3-TF	0.0111111	0.901639	0.993769	1	18	89	165

## Sheet: Table S9
Table S9. Feature combination assessment (eight features were used, and DHS were added to each feature or feature combinations) using sensitivity and specificity values, and distance to the best discriminator (Sn=1, Sp1).
Epigenetic Features/Combinations (including DHS in each feature combination)	Recall (Sn)	Sp	Distance	True Positive	False Positive	False Negative	True Negative
DHS+EP300	0.766667	0.710383	0.371918	69	53	21	130
DHS+K27ac+EP300	0.744444	0.726776	0.374112	67	50	23	133
DHS+K4me1+EP300	0.744444	0.715847	0.382167	67	52	23	131
DHS+K4me1+K27ac+EP300	0.722222	0.73224	0.385818	65	49	25	134
DHS+K4me1+K27ac+TAL1+GATA1	0.688889	0.754098	0.396557	62	45	28	138
DHS+GATA1+EP300	0.722222	0.715847	0.397371	65	52	25	131
DHS+K27ac+TAL1+GATA1	0.688889	0.748634	0.399969	62	46	28	137
DHS+K4me1+GATA1+EP300	0.711111	0.721311	0.401403	64	51	26	132
DHS+K27ac+TAL1	0.7	0.73224	0.402113	63	49	27	134
DHS+K4me1+TAL1+GATA1	0.7	0.73224	0.402113	63	49	27	134
DHS+K27ac+GATA1+EP300	0.7	0.73224	0.402113	63	49	27	134
DHS+K4me1+K27ac+TAL1	0.688889	0.737705	0.406926	62	48	28	135
DHS+K4me1+K27ac+GATA1+EP300	0.688889	0.737705	0.406926	62	48	28	135
DHS+TAL1+GATA1	0.7	0.721311	0.409472	63	51	27	132
DHS+K27ac+GATA1	0.811111	0.63388	0.411975	73	67	17	116
DHS+K4me1+TAL1	0.7	0.715847	0.413211	63	52	27	131
DHS+TAL1	0.711111	0.699454	0.416875	64	55	26	128
DHS+K4me1+K27ac+GATA1	0.788889	0.639344	0.4179	71	66	19	117
DHS+TAL1+EP300	0.644444	0.770492	0.423195	58	42	32	141
DHS+K27ac+TAL1+EP300	0.633333	0.786885	0.424102	57	39	33	144
DHS+K4me1+GATA1	0.811111	0.617486	0.42661	73	70	17	113
DHS+K4me1+TAL1+GATA1+EP300	0.633333	0.781421	0.426874	57	40	33	143
DHS+GATA1	0.833333	0.606557	0.427288	75	72	15	111
DHS+K4me1+K27ac+TAL1+GATA1+EP300	0.622222	0.797814	0.42848	56	37	34	146
DHS+TAL1+GATA1+EP300	0.633333	0.775956	0.429698	57	41	33	142
DHS+K4me1+TAL1+EP300	0.633333	0.775956	0.429698	57	41	33	142
DHS+K27ac+TAL1+GATA1+EP300	0.622222	0.79235	0.431085	56	38	34	145
DHS+K4me1+K27ac+TAL1+EP300	0.622222	0.79235	0.431085	56	38	34	145
DHS+K4me3+K27ac+GATA1	0.644444	0.699454	0.465562	58	55	32	128
DHS+K4me1+K27ac	0.844444	0.557377	0.469162	76	81	14	102
DHS+K4me3+GATA1	0.655556	0.677596	0.471791	59	59	31	124
DHS+K27ac	0.877778	0.540984	0.47501	79	84	11	99
DHS+K4me1+K4me3+K27ac+GATA1	0.622222	0.704918	0.479364	56	54	34	129
DHS+K4me1+K4me3+GATA1	0.633333	0.688525	0.481104	57	57	33	126
DHS+K4me3+K27ac	0.666667	0.644809	0.487106	60	65	30	118
DHS+K4me1+K4me3+K27ac	0.644444	0.661202	0.491125	58	62	32	121
DHS+K4me1+K4me3+K27ac+TAL1+GATA1	0.544444	0.808743	0.494075	49	35	41	148
DHS+K4me1+K4me3+K27ac+TAL1	0.544444	0.803279	0.496216	49	36	41	147
DHS+K4me3+K27ac+TAL1+GATA1	0.544444	0.803279	0.496216	49	36	41	147
DHS+K4me3+K27ac+TAL1	0.544444	0.797814	0.498407	49	37	41	146
DHS+K4me1+K4me3+TAL1+GATA1	0.544444	0.79235	0.500649	49	38	41	145
DHS+K4me3+EP300	0.566667	0.748634	0.500962	51	46	39	137
DHS+K4me3+K27ac+EP300	0.555556	0.765027	0.502736	50	43	40	140
DHS+K4me1+K4me3+TAL1	0.544444	0.786885	0.50294	49	39	41	144
DHS+K4me3+TAL1+GATA1	0.544444	0.781421	0.50528	49	40	41	143
DHS+K4me3+TAL1	0.544444	0.775956	0.507668	49	41	41	142
DHS+K4me3+GATA1+EP300	0.555556	0.754098	0.507936	50	45	40	138
DHS+K4me1+K4me3+EP300	0.555556	0.754098	0.507936	50	45	40	138
DHS+K4me1+K4me3+K27ac+EP300	0.544444	0.770492	0.510103	49	42	41	141
DHS+K4me3+K27ac+GATA1+EP300	0.544444	0.770492	0.510103	49	42	41	141
DHS+K4me1+K4me3+GATA1+EP300	0.544444	0.759563	0.515113	49	44	41	139
DHS+K4me1+K4me3+K27ac+GATA1+EP300	0.533333	0.775956	0.517661	48	41	42	142
DHS+K4me1+K4me3	0.655556	0.606557	0.522914	59	72	31	111
DHS+K4me3	0.677778	0.57377	0.534321	61	78	29	105
DHS+K4me1	0.866667	0.469945	0.546567	78	97	12	86
DHS+K4me1+K4me3+K27ac+TAL1+GATA1+EP300	0.477778	0.825137	0.550721	43	32	47	151
DHS+K4me3+K27ac+TAL1+GATA1+EP300	0.477778	0.819672	0.55248	43	33	47	150
DHS+K4me1+K4me3+K27ac+TAL1+EP300	0.477778	0.819672	0.55248	43	33	47	150
DHS+K4me3+K27ac+TAL1+EP300	0.477778	0.814208	0.554288	43	34	47	149
DHS+K4me1+K4me3+TAL1+GATA1+EP300	0.477778	0.808743	0.556143	43	35	47	148
DHS+K4me3+TAL1+GATA1+EP300	0.477778	0.803279	0.558046	43	36	47	147
DHS+K4me1+K4me3+TAL1+EP300	0.477778	0.803279	0.558046	43	36	47	147
DHS+FANTOM5_CAGE tags	0.488889	0.775956	0.558059	44	41	46	142
DHS+K4me3+TAL1+EP300	0.477778	0.797814	0.559996	43	37	47	146
DHSs	0.9	0.415301	0.593189	81	107	9	76
DHS+K4me1+K27ac-TF	0.0222222	0.934426	0.979974	2	12	88	171
DHS+K27ac-TF	0.0222222	0.923497	0.980766	2	14	88	169
DHS+K4me1-TF	0.0222222	0.868852	0.986534	2	24	88	159
DHS+K4me1+K4me3+K27ac-TF	0.0111111	0.961749	0.989628	1	7	89	176
DHS+K4me3+K27ac-TF	0.0111111	0.95082	0.990111	1	9	89	174
DHS+K4me1+K4me3-TF	0.0111111	0.923497	0.991844	1	14	89	169
DHS+K4me3-TF	0.0111111	0.901639	0.993769	1	18	89	165
DHS+no activating histone marks+TF	0	0.994536	1.00001	0	1	90	182
DHS+no activating histone marks-TF	0	0.983607	1.00013	0	3	90	180

## Sheet: Table S10
Table S10. 200 overrepresented motifs (identified by DME2) in TAL1-bound active enhancers over inactive segments in transient transfection assay.
Enhancer Over Inactive (Transient Transfection, K562)
AC DME172
XX
TY Motif
XX
ID SVMAGMGSAG
XX
P0 A C G T
01 0 4 14 0
02 6 7 5 0
03 8 10 0 0
04 18 0 0 0
05 0 0 18 0
06 13 5 0 0
07 0 0 18 0
08 0 8 10 0
09 18 0 0 0
10 0 0 18 0
XX
AT BGCOUNT=0
AT CORRECTEDBGCOUNT=0
AT FGCOUNT=18
AT INFO=1.60577
AT SCORE=254.744
XX
BS CCCAGCGCAG; TAL1_3461-1; 19; 10; ; p; 10.3928
BS CAAAGAGCAG; TAL1_1796-1; 448; 10; ; n; 10.3934
BS GGCAGAGGAG; TAL1_2750-1; 341; 10; ; n; 18.3513
BS GAAAGCGCAG; TAL1_3960-1; 237; 10; ; n; 10.5224
BS GAAAGAGGAG; TAL1_1050-3; 194; 10; ; p; 14.4372
BS GACAGAGGAG; TAL1_3879-3; 103; 10; ; p; 16.5443
BS GGAAGCGGAG; TAL1_184-3; 376; 10; ; n; 14.3513
BS GCAAGAGGAG; TAL1_4361-4; 699; 10; ; p; 14.2223
BS CACAGCGGAG; TAL1_4423-4; 33; 10; ; n; 12.6295
BS GCCAGAGGAG; TAL1_2747-5; 107; 10; ; p; 16.3294
BS GCCAGAGCAG; TAL1_758-5; 374; 10; ; n; 14.3076
BS GCAAGCGCAG; TAL1_2302-5; 108; 10; ; n; 10.3076
BS CACAGAGCAG; TAL1_3278-6; 354; 10; ; p; 12.5005
BS GGAAGAGCAG; TAL1_3800-6; 494; 10; ; n; 14.2223
BS GCCAGAGGAG; TAL1_4851-6; 159; 10; ; p; 16.3294
BS GGCAGAGGAG; TAL1_4199-6; 429; 10; ; n; 18.3513
BS GGAAGAGGAG; TAL1_1195-6; 499; 10; ; n; 16.2442
BS GCCAGAGCAG; TAL1_2135-7; 335; 10; ; n; 14.3076
XX
//
AC DME3
XX
TY Motif
XX
ID KGKTKTGTWY
XX
P0 A C G T
01 0 0 7 12
02 0 0 19 0
03 0 0 10 9
04 0 0 0 19
05 0 0 8 11
06 0 0 0 19
07 0 0 19 0
08 0 0 0 19
09 7 0 0 12
10 0 3 0 16
XX
AT BGCOUNT=0
AT CORRECTEDBGCOUNT=0
AT FGCOUNT=19
AT INFO=1.60443
AT SCORE=253.4
XX
BS GGGTGTGTTT; TAL1_1796-1; 332; 10; ; n; 13.8332
BS TGTTTTGTTT; TAL1_4858-1; 157; 10; ; p; 17.5388
BS TGTTTTGTTT; TAL1_4858-1; 162; 10; ; p; 17.5388
BS TGTTTTGTAT; TAL1_3879-3; 264; 10; ; n; 15.5311
BS TGTTTTGTTT; TAL1_4361-4; 913; 10; ; p; 17.5388
BS GGGTGTGTTT; TAL1_4423-4; 920; 10; ; p; 13.8332
BS TGTTTTGTTT; TAL1_541-4; 141; 10; ; p; 17.5388
BS GGGTGTGTAT; TAL1_2105-4; 656; 10; ; n; 11.8255
BS TGGTGTGTAT; TAL1_2747-5; 500; 10; ; n; 13.7043
BS TGGTGTGTAT; TAL1_2747-5; 573; 10; ; n; 13.7043
BS GGGTGTGTTC; TAL1_4249-5; 556; 10; ; n; 11.5402
BS GGTTTTGTTT; TAL1_758-5; 10; 10; ; n; 15.6601
BS TGTTTTGTTT; TAL1_3800-6; 617; 10; ; n; 17.5388
BS TGGTGTGTAC; TAL1_4371-6; 734; 10; ; p; 11.4113
BS GGGTGTGTTC; TAL1_4199-6; 374; 10; ; n; 11.5402
BS TGGTTTGTTT; TAL1_1195-6; 602; 10; ; n; 17.5908
BS TGGTTTGTAT; TAL1_379-7; 474; 10; ; p; 15.583
BS GGTTTTGTTT; TAL1_127-7; 655; 10; ; p; 15.6601
BS TGTTTTGTAT; TAL1_1578-8; 271; 10; ; p; 15.5311
XX
//
AC DME7
XX
TY Motif
XX
ID YWCTGYWKTT
XX
P0 A C G T
01 0 5 0 11
02 4 0 0 12
03 0 16 0 0
04 0 0 0 16
05 0 0 16 0
06 0 12 0 4
07 7 0 0 9
08 0 0 6 10
09 0 0 0 16
10 0 0 0 16
XX
AT BGCOUNT=0
AT CORRECTEDBGCOUNT=0
AT FGCOUNT=16
AT INFO=1.60096
AT SCORE=241.646
XX
BS TTCTGCAGTT; TAL1_3960-1; 166; 10; ; n; 15.1512
BS TACTGCAGTT; TAL1_1050-3; 321; 10; ; n; 13.1435
BS TTCTGCTTTT; TAL1_1496-3; 340; 10; ; n; 17.8678
BS CACTGCTGTT; TAL1_184-3; 507; 10; ; p; 13.2506
BS TTCTGTTTTT; TAL1_4361-4; 904; 10; ; p; 15.7685
BS CACTGCAGTT; TAL1_4423-4; 227; 10; ; p; 11.2428
BS TTCTGTTTTT; TAL1_541-4; 19; 10; ; p; 15.7685
BS TTCTGCAGTT; TAL1_3365-5; 271; 10; ; n; 15.1512
BS CTCTGCTGTT; TAL1_4249-5; 65; 10; ; n; 15.2583
BS TTCTGCATTT; TAL1_4371-6; 238; 10; ; n; 15.8601
BS TTCTGCTTTT; TAL1_4851-6; 964; 10; ; p; 17.8678
BS CTCTGCATTT; TAL1_4199-6; 534; 10; ; n; 13.9594
BS CACTGTATTT; TAL1_1195-6; 98; 10; ; n; 9.85233
BS TTCTGCTTTT; TAL1_379-7; 105; 10; ; p; 17.8678
BS TTCTGCTTTT; TAL1_127-7; 642; 10; ; p; 17.8678
BS TTCTGTTTTT; TAL1_3467-8; 19; 10; ; n; 15.7685
XX
//
AC DME74
XX
TY Motif
XX
ID MABMTGTTKT
XX
P0 A C G T
01 4 11 0 0
02 15 0 0 0
03 0 7 2 6
04 8 7 0 0
05 0 0 0 15
06 0 0 15 0
07 0 0 0 15
08 0 0 0 15
09 0 0 3 12
10 0 0 0 15
XX
AT BGCOUNT=0
AT CORRECTEDBGCOUNT=0
AT FGCOUNT=15
AT INFO=1.60311
AT SCORE=236.218
XX
BS CATCTGTTTT; TAL1_3960-1; 697; 10; ; n; 16.3862
BS AACCTGTTTT; TAL1_1050-3; 150; 10; ; p; 14.6311
BS CAGCTGTTTT; TAL1_3879-3; 268; 10; ; n; 14.5074
BS AACATGTTTT; TAL1_1123-3; 514; 10; ; p; 15.354
BS CATATGTTTT; TAL1_1496-3; 235; 10; ; p; 17.1091
BS CACCTGTTTT; TAL1_4361-4; 567; 10; ; n; 16.7382
BS CATATGTTTT; TAL1_2105-4; 197; 10; ; n; 17.1091
BS AATCTGTTTT; TAL1_2302-5; 10; 10; ; p; 14.2791
BS CAGATGTTTT; TAL1_4199-6; 285; 10; ; n; 15.2304
BS CATATGTTTT; TAL1_1774-7; 140; 10; ; n; 17.1091
BS CATCTGTTGT; TAL1_379-7; 357; 10; ; p; 14.5074
BS CACATGTTTT; TAL1_127-7; 262; 10; ; n; 17.4611
BS AACATGTTGT; TAL1_3467-8; 393; 10; ; p; 13.4753
BS CACATGTTGT; TAL1_4652-8; 609; 10; ; n; 15.5824
BS CACCTGTTTT; TAL1_1578-8; 65; 10; ; n; 16.7382
XX
//
AC DME1
XX
TY Motif
XX
ID BTTKRKTTTS
XX
P0 A C G T
01 0 2 3 13
02 0 0 0 18
03 0 0 0 18
04 0 0 1 17
05 4 0 14 0
06 0 0 4 14
07 0 0 0 18
08 0 0 0 18
09 0 0 0 18
10 0 5 13 0
XX
AT BGCOUNT=0
AT CORRECTEDBGCOUNT=0
AT FGCOUNT=18
AT INFO=1.6003
AT SCORE=232.033
XX
BS TTTTATTTTG; TAL1_3960-1; 538; 10; ; n; 15.8297
BS TTTTGTTTTG; TAL1_4858-1; 154; 10; ; p; 17.9586
BS TTTTGTTTTG; TAL1_4858-1; 159; 10; ; p; 17.9586
BS TTTTGTTTTG; TAL1_4858-1; 164; 10; ; p; 17.9586
BS TTTGGTTTTG; TAL1_1799-2; 252; 10; ; n; 14.2461
BS GTTTAGTTTG; TAL1_3022-2; 159; 10; ; n; 11.1622
BS TTTTGTTTTG; TAL1_1050-3; 274; 10; ; n; 17.9586
BS CTTTGGTTTC; TAL1_3879-3; 153; 10; ; p; 12.7393
BS TTTTGTTTTG; TAL1_4361-4; 910; 10; ; p; 17.9586
BS TTTTGTTTTG; TAL1_541-4; 138; 10; ; p; 17.9586
BS TTTTGTTTTG; TAL1_541-4; 143; 10; ; p; 17.9586
BS TTTTGGTTTC; TAL1_3365-5; 305; 10; ; p; 15.2279
BS TTTTGTTTTC; TAL1_758-5; 8; 10; ; n; 17.1067
BS CTTTGTTTTG; TAL1_2302-5; 374; 10; ; n; 15.47
BS GTTTGGTTTG; TAL1_3800-6; 204; 10; ; p; 13.2912
BS GTTTGTTTTG; TAL1_4371-6; 410; 10; ; n; 15.17
BS TTTTATTTTC; TAL1_4199-6; 121; 10; ; n; 14.9777
BS TTTTATTTTC; TAL1_127-7; 663; 10; ; p; 14.9777
XX
//
AC DME14
XX
TY Motif
XX
ID AGGCARRSYY
XX
P0 A C G T
01 15 0 0 0
02 0 0 15 0
03 0 0 15 0
04 0 15 0 0
05 15 0 0 0
06 4 0 11 0
07 9 0 6 0
08 0 6 9 0
09 0 6 0 9
10 0 10 0 5
XX
AT BGCOUNT=0
AT CORRECTEDBGCOUNT=0
AT FGCOUNT=15
AT INFO=1.60936
AT SCORE=228.629
XX
BS AGGCAGAGTC; TAL1_1796-1; 896; 10; ; p; 17.7699
BS AGGCAGACTT; TAL1_3960-1; 461; 10; ; n; 13.6487
BS AGGCAGAGTC; TAL1_4361-4; 958; 10; ; n; 17.7699
BS AGGCAAGGCC; TAL1_4423-4; 720; 10; ; p; 14.5117
BS AGGCAGACCT; TAL1_2105-4; 571; 10; ; p; 12.918
BS AGGCAGGGTC; TAL1_2747-5; 405; 10; ; n; 17.3714
BS AGGCAGACTT; TAL1_758-5; 340; 10; ; p; 13.6487
BS AGGCAGGGCC; TAL1_3278-6; 597; 10; ; n; 16.6407
BS AGGCAAGCCT; TAL1_4371-6; 719; 10; ; n; 10.3905
BS AGGCAGGGTC; TAL1_4199-6; 155; 10; ; p; 17.3714
BS AGGCAAACCT; TAL1_1195-6; 759; 10; ; n; 10.789
BS AGGCAGAGTC; TAL1_3158-7; 379; 10; ; p; 17.7699
BS AGGCAAAGCC; TAL1_127-7; 108; 10; ; p; 14.9102
BS AGGCAGGGTC; TAL1_4652-8; 599; 10; ; p; 17.3714
BS AGGCAGACTC; TAL1_1578-8; 632; 10; ; n; 15.748
XX
//
AC DME174
XX
TY Motif
XX
ID GGRRSAGBAR
XX
P0 A C G T
01 0 0 16 0
02 0 0 16 0
03 10 0 6 0
04 10 0 6 0
05 0 12 4 0
06 16 0 0 0
07 0 0 16 0
08 0 7 8 1
09 16 0 0 0
10 6 0 10 0
XX
AT BGCOUNT=0
AT CORRECTEDBGCOUNT=0
AT FGCOUNT=16
AT INFO=1.60465
AT SCORE=224.466
XX
BS GGAAGAGGAA; TAL1_1796-1; 585; 10; ; p; 12.1153
BS GGAGCAGGAG; TAL1_2750-1; 369; 10; ; n; 18.3513
BS GGGGCAGCAA; TAL1_3960-1; 262; 10; ; p; 12.3294
BS GGAACAGGAA; TAL1_4858-1; 423; 10; ; p; 14.0934
BS GGAACAGTAG; TAL1_1050-3; 176; 10; ; p; 14.4231
BS GGAGCAGCAG; TAL1_1123-3; 710; 10; ; n; 16.3294
BS GGGACAGCAG; TAL1_184-3; 144; 10; ; n; 12.3294
BS GGAGCAGGAG; TAL1_4361-4; 1209; 10; ; p; 18.3513
BS GGGACAGGAG; TAL1_4423-4; 946; 10; ; p; 14.3513
BS GGGACAGCAG; TAL1_2105-4; 174; 10; ; p; 12.3294
BS GGAGCAGGAA; TAL1_758-5; 478; 10; ; n; 16.2223
BS GGAAGAGCAG; TAL1_3800-6; 494; 10; ; n; 12.2223
BS GGAAGAGGAG; TAL1_1195-6; 499; 10; ; n; 14.2442
BS GGGGCAGCAG; TAL1_2135-7; 104; 10; ; p; 14.4584
BS GGGAGAGCAA; TAL1_4652-8; 529; 10; ; n; 8.22234
BS GGAACAGGAA; TAL1_1578-8; 493; 10; ; n; 14.0934
XX
//
AC DME101
XX
TY Motif
XX
ID GGVDGGSARA
XX
P0 A C G T
01 0 0 15 0
02 0 0 15 0
03 4 2 9 0
04 6 0 5 4
05 0 0 15 0
06 0 0 15 0
07 0 6 9 0
08 15 0 0 0
09 8 0 7 0
10 15 0 0 0
XX
AT BGCOUNT=0
AT CORRECTEDBGCOUNT=0
AT FGCOUNT=15
AT INFO=1.60316
AT SCORE=219.387
XX
BS GGGAGGGAAA; TAL1_3461-1; 187; 10; ; n; 14.1278
BS GGAAGGGAAA; TAL1_1796-1; 718; 10; ; p; 11.9989
BS GGGAGGCAAA; TAL1_244-2; 119; 10; ; n; 13.5785
BS GGGGGGGAGA; TAL1_3022-2; 709; 10; ; p; 18.0639
BS GGATGGGAAA; TAL1_1496-3; 454; 10; ; n; 11.6847
BS GGGGGGCAGA; TAL1_184-3; 394; 10; ; p; 17.5145
BS GGAGGGCAAA; TAL1_4157-4; 125; 10; ; n; 13.2566
BS GGGAGGGAAA; TAL1_2105-4; 613; 10; ; p; 14.1278
BS GGGTGGGAGA; TAL1_2747-5; 333; 10; ; p; 15.9426
BS GGGTGGGAGA; TAL1_3365-5; 655; 10; ; n; 15.9426
BS GGCAGGGAGA; TAL1_4249-5; 49; 10; ; p; 14.5569
BS GGAGGGGAAA; TAL1_758-5; 351; 10; ; p; 13.8059
BS GGCTGGCAAA; TAL1_2302-5; 612; 10; ; p; 11.5644
BS GGGGGGCAGA; TAL1_4371-6; 301; 10; ; p; 17.5145
BS GGGAGGCAGA; TAL1_4652-8; 336; 10; ; p; 15.7075
XX
//
AC DME79
XX
TY Motif
XX
ID WTWTKRKTTT
XX
P0 A C G T
01 2 0 0 12
02 0 0 0 14
03 4 0 0 10
04 0 0 0 14
05 0 0 5 9
06 4 0 10 0
07 0 0 3 11
08 0 0 0 14
09 0 0 0 14
10 0 0 0 14
XX
AT BGCOUNT=0
AT CORRECTEDBGCOUNT=0
AT FGCOUNT=14
AT INFO=1.61812
AT SCORE=216.487
XX
BS ATATGGTTTT; TAL1_3461-1; 551; 10; ; p; 11.4529
BS TTTTTATTTT; TAL1_3960-1; 539; 10; ; n; 15.9865
BS TTTTGGTTTT; TAL1_1799-2; 253; 10; ; n; 16.2366
BS TTATGGTTTT; TAL1_244-2; 23; 10; ; p; 14.2289
BS TTATGGTTTT; TAL1_1050-3; 34; 10; ; n; 14.2289
BS TTATTGTTTT; TAL1_184-3; 542; 10; ; p; 16.1077
BS TTTTTGTTTT; TAL1_4361-4; 909; 10; ; p; 18.1154
BS TTTTTGTTTT; TAL1_541-4; 137; 10; ; p; 18.1154
BS TTTTTGGTTT; TAL1_3365-5; 304; 10; ; p; 16.2366
BS TTTTGGGTTT; TAL1_2302-5; 550; 10; ; n; 14.3579
BS TTTTTGTTTT; TAL1_3278-6; 479; 10; ; p; 18.1154
BS ATTTTATTTT; TAL1_4199-6; 122; 10; ; n; 13.2105
BS TTTTTAGTTT; TAL1_1195-6; 206; 10; ; n; 14.1077
BS TTTTTATTTT; TAL1_127-7; 662; 10; ; p; 15.9865
XX
//
AC DME8
XX
TY Motif
XX
ID TTTGDWTKCW
XX
P0 A C G T
01 0 0 0 14
02 0 0 0 14
03 0 0 0 14
04 0 0 14 0
05 5 0 4 5
06 8 0 0 6
07 0 0 0 14
08 0 0 4 10
09 0 14 0 0
10 3 0 0 11
XX
AT BGCOUNT=0
AT CORRECTEDBGCOUNT=0
AT FGCOUNT=14
AT INFO=1.60462
AT SCORE=214.234
XX
BS TTTGTATTCT; TAL1_3461-1; 682; 10; ; n; 16.0827
BS TTTGTTTGCT; TAL1_244-2; 175; 10; ; p; 13.3816
BS TTTGAATTCT; TAL1_3022-2; 264; 10; ; n; 17.753
BS TTTGGTTGCT; TAL1_1123-3; 352; 10; ; n; 13.1809
BS TTTGTTTTCT; TAL1_4361-4; 916; 10; ; p; 15.2604
BS TTTGAATTCT; TAL1_4157-4; 518; 10; ; n; 17.753
BS TTTGGATTCA; TAL1_4423-4; 1333; 10; ; n; 13.8742
BS TTTGGTTTCA; TAL1_3365-5; 306; 10; ; p; 13.0519
BS TTTGGATTCT; TAL1_4249-5; 149; 10; ; n; 15.882
BS TTTGAATTCT; TAL1_2302-5; 84; 10; ; p; 17.753
BS TTTGTTTGCA; TAL1_3800-6; 614; 10; ; n; 11.3738
BS TTTGTATGCT; TAL1_4371-6; 673; 10; ; p; 14.2039
BS TTTGAATTCT; TAL1_1195-6; 156; 10; ; n; 17.753
BS TTTGATTTCT; TAL1_1025-7; 112; 10; ; n; 16.9307
XX
//
AC DME57
XX
TY Motif
XX
ID YTTMWKSTTT
XX
P0 A C G T
01 0 3 0 11
02 0 0 0 14
03 0 0 0 14
04 4 10 0 0
05 3 0 0 11
06 0 0 7 7
07 0 9 5 0
08 0 0 0 14
09 0 0 0 14
10 0 0 0 14
XX
AT BGCOUNT=0
AT CORRECTEDBGCOUNT=0
AT FGCOUNT=14
AT INFO=1.61668
AT SCORE=209.764
XX
BS TTTCATCTTT; TAL1_3960-1; 243; 10; ; p; 14.0608
BS TTTCTTGTTT; TAL1_3022-2; 165; 10; ; n; 14.0904
BS TTTATGGTTT; TAL1_1050-3; 35; 10; ; n; 14.1046
BS TTTCTGCTTT; TAL1_1496-3; 341; 10; ; n; 18.1898
BS CTTATTGTTT; TAL1_184-3; 541; 10; ; p; 10.0827
BS TTTATGCTTT; TAL1_4423-4; 83; 10; ; p; 16.0827
BS TTTCTTCTTT; TAL1_541-4; 327; 10; ; p; 16.0686
BS TTTCAGCTTT; TAL1_4249-5; 178; 10; ; n; 16.182
BS CTTCTTGTTT; TAL1_2302-5; 483; 10; ; p; 12.1898
BS TTTAATGTTT; TAL1_3800-6; 442; 10; ; n; 9.97559
BS CTTCTGCTTT; TAL1_4851-6; 963; 10; ; p; 16.2891
BS TTTCTGCTTT; TAL1_379-7; 104; 10; ; p; 18.1898
BS TTTCTGCTTT; TAL1_127-7; 641; 10; ; p; 18.1898
BS TTTCTTCTTT; TAL1_3467-8; 12; 10; ; n; 16.0686
XX
//
AC DME144
XX
TY Motif
XX
ID AGBWGSDGGG
XX
P0 A C G T
01 14 0 0 0
02 0 0 14 0
03 0 8 4 2
04 11 0 0 3
05 0 0 14 0
06 0 9 5 0
07 5 0 2 7
08 0 0 14 0
09 0 0 14 0
10 0 0 14 0
XX
AT BGCOUNT=0
AT CORRECTEDBGCOUNT=0
AT FGCOUNT=14
AT INFO=1.60367
AT SCORE=209.153
XX
BS AGCTGCAGGG; TAL1_3461-1; 272; 10; ; n; 11.829
BS AGTAGCTGGG; TAL1_244-2; 247; 10; ; p; 15.0859
BS AGCAGCGGGG; TAL1_1050-3; 415; 10; ; n; 13.6283
BS AGCAGCTGGG; TAL1_3879-3; 222; 10; ; n; 15.5071
BS AGCAGCAGGG; TAL1_184-3; 160; 10; ; p; 13.8213
BS AGGAGGTGGG; TAL1_4361-4; 250; 10; ; p; 18.059
BS AGCTGCAGGG; TAL1_541-4; 397; 10; ; p; 11.829
BS AGGAGGGGGG; TAL1_2105-4; 71; 10; ; p; 16.1802
BS AGCAGCTGGG; TAL1_758-5; 33; 10; ; p; 15.5071
BS AGCTGCTGGG; TAL1_1195-6; 362; 10; ; p; 13.5149
BS AGGAGGTGGG; TAL1_127-7; 139; 10; ; n; 18.059
BS AGCAGGAGGG; TAL1_2135-7; 93; 10; ; n; 14.6732
BS AGTAGCTGGG; TAL1_4652-8; 354; 10; ; n; 15.0859
BS AGGAGGAGGG; TAL1_1578-8; 465; 10; ; n; 16.3732
XX
//
AC DME23
XX
TY Motif
XX
ID KWYCTKGGWG
XX
P0 A C G T
01 0 0 2 11
02 6 0 0 7
03 0 9 0 4
04 0 13 0 0
05 0 0 0 13
06 0 0 10 3
07 0 0 13 0
08 0 0 13 0
09 6 0 0 7
10 0 0 13 0
XX
AT BGCOUNT=0
AT CORRECTEDBGCOUNT=0
AT FGCOUNT=13
AT INFO=1.60533
AT SCORE=205.073
XX
BS TACCTGGGTG; TAL1_1796-1; 526; 10; ; p; 17.1898
BS TTCCTGGGAG; TAL1_1123-3; 555; 10; ; n; 17.3283
BS GTCCTTGGTG; TAL1_4423-4; 490; 10; ; p; 12.8745
BS GACCTGGGTG; TAL1_2105-4; 576; 10; ; p; 14.9187
BS TATCTGGGTG; TAL1_2747-5; 281; 10; ; n; 15.0905
BS TTCCTTGGTG; TAL1_3365-5; 376; 10; ; n; 15.1456
BS TTCCTGGGTG; TAL1_4249-5; 561; 10; ; n; 17.2668
BS TTCCTGGGAG; TAL1_758-5; 572; 10; ; n; 17.3283
BS TATCTGGGAG; TAL1_1195-6; 109; 10; ; p; 15.152
BS TATCTGGGAG; TAL1_3158-7; 306; 10; ; n; 15.152
BS TTCCTGGGAG; TAL1_2135-7; 315; 10; ; n; 17.3283
BS TTTCTTGGTG; TAL1_4652-8; 369; 10; ; p; 13.0463
BS TACCTGGGAG; TAL1_1578-8; 615; 10; ; n; 17.2513
XX
//
AC DME16
XX
TY Motif
XX
ID VYCRRGAGSC
XX
P0 A C G T
01 2 8 4 0
02 0 5 0 9
03 0 14 0 0
04 11 0 3 0
05 5 0 9 0
06 0 0 14 0
07 14 0 0 0
08 0 0 14 0
09 0 7 7 0
10 0 14 0 0
XX
AT BGCOUNT=0
AT CORRECTEDBGCOUNT=0
AT FGCOUNT=14
AT INFO=1.60573
AT SCORE=205.017
XX
BS GCCGAGAGCC; TAL1_3461-1; 109; 10; ; p; 8.41465
BS GCCAAGAGCC; TAL1_2750-1; 407; 10; ; n; 10.2857
BS CTCGGGAGGC; TAL1_244-2; 122; 10; ; n; 16.4443
BS CCCAAGAGCC; TAL1_3022-2; 119; 10; ; p; 12.2638
BS GTCAGGAGGC; TAL1_184-3; 409; 10; ; n; 16.3372
BS CCCAGGAGCC; TAL1_4361-4; 20; 10; ; n; 14.3928
BS CCCAAGAGGC; TAL1_2105-4; 863; 10; ; p; 14.2857
BS GTCGAGAGCC; TAL1_2747-5; 100; 10; ; p; 10.3153
BS CTCAGGAGGC; TAL1_2302-5; 194; 10; ; p; 18.3153
BS ATCAGGAGGC; TAL1_3278-6; 43; 10; ; n; 16.5301
BS CTCAGGAGGC; TAL1_3800-6; 257; 10; ; n; 18.3153
BS CTCAGGAGGC; TAL1_1195-6; 765; 10; ; n; 18.3153
BS CTCAGGAGCC; TAL1_4652-8; 544; 10; ; p; 16.2934
BS ATCAGGAGCC; TAL1_1578-8; 606; 10; ; p; 14.5083
XX
//
AC DME56
XX
TY Motif
XX
ID CTSTBTTKYT
XX
P0 A C G T
01 0 13 0 0
02 0 0 0 13
03 0 4 9 0
04 0 0 0 13
05 0 3 3 7
06 0 0 0 13
07 0 0 0 13
08 0 0 5 8
09 0 10 0 3
10 0 0 0 13
XX
AT BGCOUNT=0
AT CORRECTEDBGCOUNT=0
AT FGCOUNT=13
AT INFO=1.61721
AT SCORE=203.98
XX
BS CTGTGTTTCT; TAL1_1796-1; 789; 10; ; n; 15.9891
BS CTCTCTTTCT; TAL1_3960-1; 584; 10; ; n; 14.2672
BS CTGTGTTTCT; TAL1_1050-3; 335; 10; ; n; 15.9891
BS CTCTTTTTCT; TAL1_1496-3; 346; 10; ; n; 15.846
BS CTGTCTTGTT; TAL1_184-3; 578; 10; ; n; 13.4809
BS CTGTTTTTCT; TAL1_4361-4; 564; 10; ; n; 17.8678
BS CTCTGTTGCT; TAL1_4423-4; 169; 10; ; n; 13.2583
BS CTGTTTTTCT; TAL1_541-4; 4; 10; ; p; 17.8678
BS CTGTTTTGTT; TAL1_2302-5; 13; 10; ; p; 15.0596
BS CTCTCTTGCT; TAL1_3278-6; 117; 10; ; p; 13.5584
BS CTGTTTTGCT; TAL1_4371-6; 74; 10; ; p; 17.159
BS CTGTTTTTCT; TAL1_3467-8; 17; 10; ; n; 17.8678
BS CTGTTTTTTT; TAL1_1578-8; 62; 10; ; n; 15.7685
XX
//
AC DME94
XX
TY Motif
XX
ID CCKGGGYVTB
XX
P0 A C G T
01 0 13 0 0
02 0 13 0 0
03 0 0 6 7
04 0 0 13 0
05 0 0 13 0
06 0 0 13 0
07 0 9 0 4
08 1 7 5 0
09 0 0 0 13
10 0 3 8 2
XX
AT BGCOUNT=0
AT CORRECTEDBGCOUNT=0
AT FGCOUNT=13
AT INFO=1.60378
AT SCORE=201.727
XX
BS CCGGGGCGTG; TAL1_3461-1; 224; 10; ; p; 15.9294
BS CCTGGGCCTG; TAL1_3960-1; 494; 10; ; p; 17.717
BS CCGGGGCGTT; TAL1_3022-2; 274; 10; ; p; 14.1301
BS CCGGGGCCTG; TAL1_1123-3; 452; 10; ; p; 17.9075
BS CCGGGGTCTG; TAL1_184-3; 613; 10; ; n; 15.8082
BS CCGGGGCCTC; TAL1_4423-4; 681; 10; ; n; 15.8856
BS CCTGGGTCTC; TAL1_2105-4; 395; 10; ; p; 13.5958
BS CCTGGGTGTG; TAL1_4249-5; 559; 10; ; n; 13.6396
BS CCTGGGTGTT; TAL1_3278-6; 389; 10; ; p; 11.8403
BS CCTGGGCGTG; TAL1_3800-6; 292; 10; ; n; 15.7389
BS CCTGGGCATG; TAL1_4371-6; 276; 10; ; n; 15.9319
BS CCTGGGCCTC; TAL1_4652-8; 454; 10; ; p; 15.6952
BS CCGGGGCCTG; TAL1_1578-8; 169; 10; ; n; 17.9075
XX
//
AC DME13
XX
TY Motif
XX
ID BGGGYCWGWR
XX
P0 A C G T
01 0 1 4 8
02 0 0 13 0
03 0 0 13 0
04 0 0 13 0
05 0 9 0 4
06 0 13 0 0
07 5 0 0 8
08 0 0 13 0
09 10 0 0 3
10 3 0 10 0
XX
AT BGCOUNT=0
AT CORRECTEDBGCOUNT=0
AT FGCOUNT=13
AT INFO=1.60829
AT SCORE=198.591
XX
BS TGGGCCTGAG; TAL1_3960-1; 496; 10; ; p; 18.3449
BS CGGGCCTGTG; TAL1_4361-4; 192; 10; ; p; 14.774
BS TGGGCCTGAG; TAL1_4423-4; 696; 10; ; p; 18.3449
BS TGGGCCTGAG; TAL1_2105-4; 471; 10; ; n; 18.3449
BS TGGGTCTGAA; TAL1_4249-5; 122; 10; ; p; 14.1166
BS GGGGCCAGAG; TAL1_758-5; 377; 10; ; n; 14.4584
BS GGGGTCTGAG; TAL1_3800-6; 75; 10; ; p; 14.3668
BS GGGGCCAGAA; TAL1_4371-6; 364; 10; ; p; 12.3294
BS TGGGCCAGAG; TAL1_1195-6; 570; 10; ; p; 16.3372
BS TGGGCCAGAG; TAL1_2135-7; 338; 10; ; n; 16.3372
BS TGGGTCTGTA; TAL1_1025-7; 202; 10; ; p; 12.1244
BS TGGGTCAGTG; TAL1_3467-8; 38; 10; ; p; 12.2456
BS GGGGCCTGAG; TAL1_1578-8; 657; 10; ; n; 16.4662
XX
//
AC DME17
XX
TY Motif
XX
ID CTCHWGVWGG
XX
P0 A C G T
01 0 13 0 0
02 0 0 0 13
03 0 13 0 0
04 2 8 0 3
05 5 0 0 8
06 0 0 13 0
07 4 6 3 0
08 5 0 0 8
09 0 0 13 0
10 0 0 13 0
XX
AT BGCOUNT=0
AT CORRECTEDBGCOUNT=0
AT FGCOUNT=13
AT INFO=1.60163
AT SCORE=195.49
XX
BS CTCCTGGTGG; TAL1_1796-1; 969; 10; ; p; 16.0089
BS CTCCTGCTGG; TAL1_3879-3; 437; 10; ; p; 17.987
BS CTCCAGCTGG; TAL1_1123-3; 598; 10; ; n; 15.9793
BS CTCCTGCTGG; TAL1_4361-4; 245; 10; ; n; 17.987
BS CTCTAGGAGG; TAL1_2105-4; 67; 10; ; p; 9.89405
BS CTCAAGAAGG; TAL1_2747-5; 205; 10; ; p; 11.5711
BS CTCATGAAGG; TAL1_3365-5; 523; 10; ; p; 13.5789
BS CTCTTGCTGG; TAL1_3278-6; 119; 10; ; p; 15.8877
BS CTCTAGGAGG; TAL1_4199-6; 246; 10; ; n; 9.89405
BS CTCCAGATGG; TAL1_1195-6; 559; 10; ; p; 15.364
BS CTCCTGCAGG; TAL1_379-7; 558; 10; ; n; 15.9793
BS CTCCTGCTGG; TAL1_2135-7; 95; 10; ; p; 17.987
BS CTCCTGATGG; TAL1_1578-8; 604; 10; ; n; 17.3718
XX
//
AC DME2
XX
TY Motif
XX
ID GKTTTSKYTK
XX
P0 A C G T
01 0 0 13 0
02 0 0 3 10
03 0 0 0 13
04 0 0 0 13
05 0 0 0 13
06 0 3 10 0
07 0 0 1 12
08 0 3 0 10
09 0 0 0 13
10 0 0 3 10
XX
AT BGCOUNT=0
AT CORRECTEDBGCOUNT=0
AT FGCOUNT=13
AT INFO=1.64992
AT SCORE=193.326
XX
BS GTTTTGTTTT; TAL1_4858-1; 158; 10; ; p; 18.3109
BS GTTTTGTTTT; TAL1_4858-1; 163; 10; ; p; 18.3109
BS GGTTTCTCTG; TAL1_244-2; 40; 10; ; p; 10.6308
BS GTTTTCTTTG; TAL1_3022-2; 281; 10; ; p; 14.4103
BS GTTTTGTTTT; TAL1_4361-4; 914; 10; ; p; 18.3109
BS GGTTTCTCTT; TAL1_4423-4; 1236; 10; ; p; 12.5096
BS GTTTTGTTTT; TAL1_541-4; 142; 10; ; p; 18.3109
BS GTTTTGTTTT; TAL1_758-5; 9; 10; ; n; 18.3109
BS GTTTTGGTTT; TAL1_3278-6; 471; 10; ; p; 14.9458
BS GTTTTGTTTG; TAL1_3800-6; 616; 10; ; n; 16.4321
BS GGTTTGTTTT; TAL1_1195-6; 601; 10; ; n; 16.4321
BS GTTTTGTTTT; TAL1_127-7; 656; 10; ; p; 18.3109
BS GTTTTGTCTT; TAL1_1578-8; 331; 10; ; n; 16.4103
XX
//
AC DME34
XX
TY Motif
XX
ID CDCTTGRGKD
XX
P0 A C G T
01 0 13 0 0
02 3 0 2 8
03 0 13 0 0
04 0 0 0 13
05 0 0 0 13
06 0 0 13 0
07 3 0 10 0
08 0 0 13 0
09 0 0 7 6
10 5 0 4 4
XX
AT BGCOUNT=0
AT CORRECTEDBGCOUNT=0
AT FGCOUNT=13
AT INFO=1.60346
AT SCORE=192.814
XX
BS CTCTTGGGTA; TAL1_1796-1; 12; 10; ; p; 18.1025
BS CTCTTGGGTT; TAL1_4858-1; 402; 10; ; p; 16.1103
BS CTCTTGGGGA; TAL1_3022-2; 117; 10; ; n; 16.2237
BS CGCTTGGGGT; TAL1_1123-3; 210; 10; ; n; 12.3527
BS CACTTGGGGG; TAL1_541-4; 441; 10; ; n; 12.9888
BS CTCTTGGGTA; TAL1_2105-4; 861; 10; ; n; 18.1025
BS CGCTTGGGGG; TAL1_2302-5; 451; 10; ; p; 12.7958
BS CTCTTGGGTA; TAL1_4851-6; 705; 10; ; p; 18.1025
BS CACTTGAGGA; TAL1_4199-6; 624; 10; ; p; 12.4089
BS CTCTTGAGTG; TAL1_1195-6; 401; 10; ; n; 14.4244
BS CACTTGAGGG; TAL1_379-7; 7; 10; ; n; 10.8598
BS CTCTTGGGTT; TAL1_3158-7; 37; 10; ; n; 16.1103
BS CTCTTGGGGT; TAL1_4652-8; 98; 10; ; p; 14.2315
XX
//
AC DME5
XX
TY Motif
XX
ID WGCAKYTKYT
XX
P0 A C G T
01 4 0 0 9
02 0 0 13 0
03 0 13 0 0
04 13 0 0 0
05 0 0 8 5
06 0 6 0 7
07 0 0 0 13
08 0 0 7 6
09 0 9 0 4
10 0 0 0 13
XX
AT BGCOUNT=0
AT CORRECTEDBGCOUNT=0
AT FGCOUNT=13
AT INFO=1.60058
AT SCORE=190.948
XX
BS AGCAGCTGCT; TAL1_3879-3; 414; 10; ; n; 16.9064
BS TGCAGTTGCT; TAL1_4361-4; 641; 10; ; n; 17.0216
BS AGCATTTTCT; TAL1_4157-4; 10; 10; ; p; 11.7345
BS TGCATTTTTT; TAL1_541-4; 320; 10; ; p; 10.6798
BS AGCAGCTGCT; TAL1_2105-4; 451; 10; ; n; 16.9064
BS TGCAGCTTCT; TAL1_2747-5; 222; 10; ; n; 15.8298
BS TGCAGTTGCT; TAL1_2302-5; 415; 10; ; p; 17.0216
BS TGCAGTTTTT; TAL1_3278-6; 93; 10; ; p; 12.801
BS TGCAGTTTCT; TAL1_4851-6; 936; 10; ; p; 14.9004
BS TGCATTTTTT; TAL1_4199-6; 531; 10; ; n; 10.6798
BS TGCAGCTGCT; TAL1_1195-6; 359; 10; ; p; 17.951
BS AGCATCTGTT; TAL1_379-7; 355; 10; ; p; 12.6858
BS TGCATCTGCT; TAL1_3158-7; 349; 10; ; n; 15.8298
XX
//
AC DME31
XX
TY Motif
XX
ID GKRWTTCTVT
XX
P0 A C G T
01 0 0 12 0
02 0 0 5 7
03 3 0 9 0
04 3 0 0 9
05 0 0 0 12
06 0 0 0 12
07 0 12 0 0
08 0 0 0 12
09 3 6 3 0
10 0 0 0 12
XX
AT BGCOUNT=0
AT CORRECTEDBGCOUNT=0
AT FGCOUNT=12
AT INFO=1.60678
AT SCORE=188.95
XX
BS GTGTTTCTCT; TAL1_1796-1; 787; 10; ; n; 17.5508
BS GGGTTTCTGT; TAL1_3960-1; 90; 10; ; n; 16.5239
BS GTGATTCTAT; TAL1_1799-2; 180; 10; ; n; 13.7578
BS GGGTTTCTCT; TAL1_244-2; 39; 10; ; p; 17.1445
BS GTGTTTCTCT; TAL1_1050-3; 333; 10; ; n; 17.5508
BS GGGTTTCTCT; TAL1_4423-4; 1235; 10; ; p; 17.1445
BS GTATTTCTAT; TAL1_541-4; 155; 10; ; p; 13.6366
BS GGGTTTCTAT; TAL1_2747-5; 71; 10; ; n; 15.3593
BS GTAATTCTGT; TAL1_3365-5; 447; 10; ; n; 12.7935
BS GGGTTTCTCT; TAL1_758-5; 156; 10; ; n; 17.1445
BS GTGATTCTGT; TAL1_4199-6; 18; 10; ; p; 14.9224
BS GTATTTCTCT; TAL1_1578-8; 720; 10; ; n; 15.4218
XX
//
AC DME140
XX
TY Motif
XX
ID AGGKBDGRGA
XX
P0 A C G T
01 12 0 0 0
02 0 0 12 0
03 0 0 12 0
04 0 0 10 2
05 0 3 4 5
06 5 0 5 2
07 0 0 12 0
08 3 0 9 0
09 0 0 12 0
10 12 0 0 0
XX
AT BGCOUNT=0
AT CORRECTEDBGCOUNT=0
AT FGCOUNT=12
AT INFO=1.6025
AT SCORE=188.223
XX
BS AGGGTGGAGA; TAL1_3461-1; 504; 10; ; p; 15.3566
BS AGGTCAGGGA; TAL1_1796-1; 204; 10; ; p; 13.4392
BS AGGGGGGGGA; TAL1_3022-2; 707; 10; ; p; 16.9643
BS AGGGGTGGGA; TAL1_3879-3; 339; 10; ; n; 15.165
BS AGGGGAGAGA; TAL1_1496-3; 428; 10; ; n; 14.8813
BS AGGGGAGGGA; TAL1_4361-4; 688; 10; ; p; 17.0103
BS AGGTTTGGGA; TAL1_541-4; 503; 10; ; n; 13.1727
BS AGGGTGGGGA; TAL1_4249-5; 105; 10; ; n; 17.4856
BS AGGGCAGAGA; TAL1_758-5; 559; 10; ; n; 13.8238
BS AGGGTAGGGA; TAL1_4851-6; 190; 10; ; p; 17.5315
BS AGGGTGGGGA; TAL1_4199-6; 386; 10; ; p; 17.4856
BS AGGGCGGGGA; TAL1_4652-8; 330; 10; ; p; 15.9068
XX
//
AC DME92
XX
TY Motif
XX
ID GVGSCBGRGC
XX
P0 A C G T
01 0 0 12 0
02 6 1 5 0
03 0 0 12 0
04 0 6 6 0
05 0 12 0 0
06 0 3 2 7
07 0 0 12 0
08 3 0 9 0
09 0 0 12 0
10 0 12 0 0
XX
AT BGCOUNT=0
AT CORRECTEDBGCOUNT=0
AT FGCOUNT=12
AT INFO=1.61009
AT SCORE=187.192
XX
BS GGGCCGGGGC; TAL1_2750-1; 280; 10; ; n; 13.3375
BS GAGGCCGGGC; TAL1_3960-1; 395; 10; ; n; 16.9559
BS GGGGCCGGGC; TAL1_3022-2; 420; 10; ; p; 15.0848
BS GAGCCTGAGC; TAL1_3879-3; 250; 10; ; n; 15.4349
BS GGGGCGGAGC; TAL1_1123-3; 646; 10; ; n; 11.2997
BS GAGGCCGGGC; TAL1_4361-4; 146; 10; ; n; 16.9559
BS GGGCCTGAGC; TAL1_2105-4; 470; 10; ; n; 13.5639
BS GAGGCTGGGC; TAL1_2747-5; 198; 10; ; n; 17.655
BS GGGCCTGGGC; TAL1_758-5; 460; 10; ; n; 15.6928
BS GCGGCTGGGC; TAL1_2135-7; 146; 10; ; n; 16.084
BS GAGCCTGGGC; TAL1_4652-8; 451; 10; ; p; 17.5639
BS GAGCCTGGGC; TAL1_1578-8; 377; 10; ; n; 17.5639
XX
//
AC DME60
XX
TY Motif
XX
ID CTGCWKTWMK
XX
P0 A C G T
01 0 12 0 0
02 0 0 0 12
03 0 0 12 0
04 0 12 0 0
05 3 0 0 9
06 0 0 4 8
07 0 0 0 12
08 3 0 0 9
09 8 4 0 0
10 0 0 4 8
XX
AT BGCOUNT=0
AT CORRECTEDBGCOUNT=0
AT FGCOUNT=12
AT INFO=1.60475
AT SCORE=184.352
XX
BS CTGCAGTTCT; TAL1_3960-1; 164; 10; ; n; 12.0806
BS CTGCTGTTAT; TAL1_1050-3; 420; 10; ; p; 15.9813
BS CTGCTTTAAT; TAL1_1123-3; 227; 10; ; n; 15.8523
BS CTGCTTTTCG; TAL1_1496-3; 338; 10; ; n; 15.2583
BS CTGCTTTTAT; TAL1_184-3; 337; 10; ; n; 17.8601
BS CTGCTTTTAT; TAL1_4423-4; 206; 10; ; p; 17.8601
BS CTGCTGTTCT; TAL1_4249-5; 63; 10; ; n; 14.0884
BS CTGCTTTACT; TAL1_758-5; 28; 10; ; n; 13.9594
BS CTGCATTAAG; TAL1_3278-6; 88; 10; ; n; 13.1357
BS CTGCAGTTAG; TAL1_4371-6; 752; 10; ; n; 13.2647
BS CTGCTTTTAT; TAL1_4851-6; 966; 10; ; p; 17.8601
BS CTGCTTTTAG; TAL1_379-7; 107; 10; ; p; 17.1512
XX
//
AC DME147
XX
TY Motif
XX
ID STNGSTGCYG
XX
P0 A C G T
01 0 5 7 0
02 0 0 0 12
03 4 1 4 3
04 0 0 12 0
05 0 6 6 0
06 0 0 0 12
07 0 0 12 0
08 0 12 0 0
09 0 3 0 9
10 0 0 12 0
XX
AT BGCOUNT=0
AT CORRECTEDBGCOUNT=0
AT FGCOUNT=12
AT INFO=1.6029
AT SCORE=183.867
XX
BS CTAGCTGCTG; TAL1_4858-1; 104; 10; ; p; 14.9806
BS GTGGGTGCTG; TAL1_3879-3; 119; 10; ; n; 17.4088
BS CTGGCTGCTG; TAL1_1123-3; 706; 10; ; p; 15.2958
BS GTGGGTGCTG; TAL1_4361-4; 715; 10; ; p; 17.4088
BS CTTGGTGCTG; TAL1_4423-4; 493; 10; ; p; 13.5876
BS GTTGGTGCTG; TAL1_2105-4; 487; 10; ; n; 15.6095
BS GTAGCTGCCG; TAL1_4249-5; 89; 10; ; n; 15.1018
BS GTCGGTGCTG; TAL1_3800-6; 525; 10; ; n; 15.3869
BS GTAGGTGCCG; TAL1_1774-7; 406; 10; ; p; 15.1929
BS CTAGCTGCTG; TAL1_3158-7; 429; 10; ; n; 14.9806
BS CTTGCTGCCG; TAL1_1025-7; 390; 10; ; n; 11.5958
BS GTGGCTGCTG; TAL1_4652-8; 486; 10; ; p; 17.3177
XX
//
AC DME106
XX
TY Motif
XX
ID GSTRGGGRSH
XX
P0 A C G T
01 0 0 12 0
02 0 7 5 0
03 0 0 0 12
04 2 0 10 0
05 0 0 12 0
06 0 0 12 0
07 0 0 12 0
08 10 0 2 0
09 0 9 3 0
10 5 3 0 4
XX
AT BGCOUNT=0
AT CORRECTEDBGCOUNT=0
AT FGCOUNT=12
AT INFO=1.6005
AT SCORE=182.616
XX
BS GCTGGGGACC; TAL1_3461-1; 15; 10; ; n; 17.1111
BS GGTGGGGACC; TAL1_3960-1; 806; 10; ; p; 17.9631
BS GCTGGGGAGA; TAL1_1050-3; 603; 10; ; p; 14.5178
BS GCTAGGGAGA; TAL1_4157-4; 413; 10; ; n; 11.9965
BS GCTAGGGACA; TAL1_4423-4; 942; 10; ; p; 13.9746
BS GGTGGGGACT; TAL1_3365-5; 131; 10; ; n; 15.8637
BS GGTGGGGACC; TAL1_4249-5; 103; 10; ; n; 17.9631
BS GGTGGGGGCT; TAL1_758-5; 504; 10; ; n; 13.6004
BS GGTGGGGAGT; TAL1_4199-6; 388; 10; ; p; 13.8856
BS GCTGGGGACT; TAL1_127-7; 295; 10; ; n; 15.0118
BS GCTGGGGGCA; TAL1_2135-7; 100; 10; ; p; 14.2325
BS GCTGGGGACA; TAL1_3467-8; 108; 10; ; n; 16.4959
XX
//
AC DME71
XX
TY Motif
XX
ID KTCTSTYYWT
XX
P0 A C G T
01 0 0 4 8
02 0 0 0 12
03 0 12 0 0
04 0 0 0 12
05 0 2 10 0
06 0 0 0 12
07 0 4 0 8
08 0 5 0 7
09 3 0 0 9
10 0 0 0 12
XX
AT BGCOUNT=0
AT CORRECTEDBGCOUNT=0
AT FGCOUNT=12
AT INFO=1.61485
AT SCORE=182.397
XX
BS GTCTGTTCTT; TAL1_3461-1; 391; 10; ; n; 14.311
BS TTCTGTCTTT; TAL1_3960-1; 646; 10; ; n; 16.1898
BS GTCTGTCTAT; TAL1_4858-1; 305; 10; ; p; 12.3032
BS TTCTCTCTTT; TAL1_1496-3; 442; 10; ; p; 14.1679
BS TTCTGTTTTT; TAL1_4361-4; 904; 10; ; p; 18.0904
BS GTCTCTTCAT; TAL1_4423-4; 1105; 10; ; n; 10.2814
BS TTCTGTTTTT; TAL1_541-4; 19; 10; ; p; 18.0904
BS TTCTGTTTAT; TAL1_3365-5; 443; 10; ; n; 16.0827
BS TTCTGTCCTT; TAL1_2302-5; 63; 10; ; n; 14.2891
BS GTCTGTTCTT; TAL1_3278-6; 446; 10; ; p; 14.311
BS TTCTGTTCTT; TAL1_127-7; 378; 10; ; n; 16.1898
BS TTCTGTTTTT; TAL1_3467-8; 19; 10; ; n; 18.0904
XX
//
AC DME59
XX
TY Motif
XX
ID RCWKKTTTTM
XX
P0 A C G T
01 3 0 9 0
02 0 12 0 0
03 9 0 0 3
04 0 0 3 9
05 0 0 5 7
06 0 0 0 12
07 0 0 0 12
08 0 0 0 12
09 0 0 0 12
10 4 8 0 0
XX
AT BGCOUNT=0
AT CORRECTEDBGCOUNT=0
AT FGCOUNT=12
AT INFO=1.61848
AT SCORE=182.362
XX
BS GCTTTTTTTC; TAL1_1796-1; 247; 10; ; p; 16.1898
BS ACATGTTTTC; TAL1_1123-3; 515; 10; ; p; 14.1743
BS GCTGGTTTTC; TAL1_4423-4; 861; 10; ; p; 12.4322
BS GCATTTTTTC; TAL1_541-4; 321; 10; ; p; 18.182
BS GCAGTTTTTA; TAL1_3278-6; 94; 10; ; p; 14.1961
BS GCAGTTTTTA; TAL1_4371-6; 42; 10; ; p; 14.1961
BS GCATTTTTTC; TAL1_4199-6; 530; 10; ; n; 18.182
BS GCATTTTTTC; TAL1_1195-6; 689; 10; ; p; 18.182
BS GCATGTTTTC; TAL1_379-7; 173; 10; ; n; 16.3032
BS ACATGTTTTC; TAL1_127-7; 261; 10; ; n; 14.1743
BS GCTTGTTTTA; TAL1_2135-7; 292; 10; ; p; 12.2039
BS ACATTTTTTA; TAL1_3467-8; 550; 10; ; n; 13.946
XX
//
AC DME166
XX
TY Motif
XX
ID SBTCYTGGSK
XX
P0 A C G T
01 0 3 9 0
02 0 6 3 3
03 0 0 0 12
04 0 12 0 0
05 0 6 0 6
06 0 0 0 12
07 0 0 12 0
08 0 0 12 0
09 0 2 10 0
10 0 0 2 10
XX
AT BGCOUNT=0
AT CORRECTEDBGCOUNT=0
AT FGCOUNT=12
AT INFO=1.61162
AT SCORE=181.684
XX
BS GTTCTTGGCT; TAL1_3461-1; 387; 10; ; n; 11.5368
BS GCTCTTGGGT; TAL1_1796-1; 11; 10; ; p; 15.9033
BS CCTCTTGGGT; TAL1_4858-1; 401; 10; ; p; 13.8815
BS GCTCTTGGGG; TAL1_3022-2; 118; 10; ; n; 13.6322
BS GCTCCTGGGT; TAL1_1123-3; 715; 10; ; p; 18.0027
BS CTTCCTGGGG; TAL1_184-3; 384; 10; ; n; 11.7574
BS CCTCTTGGGT; TAL1_2105-4; 862; 10; ; n; 13.8815
BS GTTCCTGGGT; TAL1_4249-5; 562; 10; ; n; 16.0503
BS GGTCCTGGGT; TAL1_3800-6; 507; 10; ; p; 17.8496
BS GCTCCTGGCT; TAL1_3158-7; 90; 10; ; p; 15.5885
BS GGTCTTGGGT; TAL1_127-7; 467; 10; ; p; 15.7503
BS GGTCCTGGGT; TAL1_4652-8; 43; 10; ; n; 17.8496
XX
//
AC DME157
XX
TY Motif
XX
ID SCTGSVGKST
XX
P0 A C G T
01 0 5 7 0
02 0 12 0 0
03 0 0 0 12
04 0 0 12 0
05 0 5 7 0
06 10 1 1 0
07 0 0 12 0
08 0 0 7 5
09 0 7 5 0
10 0 0 0 12
XX
AT BGCOUNT=0
AT CORRECTEDBGCOUNT=0
AT FGCOUNT=12
AT INFO=1.60201
AT SCORE=181.639
XX
BS GCTGGAGGGT; TAL1_1796-1; 617; 10; ; n; 17.429
BS GCTGGAGGCT; TAL1_2750-1; 272; 10; ; n; 17.9346
BS GCTGCAGTCT; TAL1_3879-3; 421; 10; ; p; 14.9615
BS CCTGCAGTCT; TAL1_4361-4; 1189; 10; ; n; 12.9396
BS GCTGCAGTGT; TAL1_4423-4; 960; 10; ; n; 14.4559
BS GCTGCAGGGT; TAL1_541-4; 398; 10; ; p; 15.4072
BS GCTGGAGGCT; TAL1_4249-5; 271; 10; ; p; 17.9346
BS CCTGGGGTCT; TAL1_758-5; 604; 10; ; p; 12.0967
BS GCTGGAGGGT; TAL1_1195-6; 427; 10; ; n; 17.429
BS CCTGCAGGCT; TAL1_379-7; 556; 10; ; n; 13.8909
BS CCTGGCGGCT; TAL1_2135-7; 150; 10; ; n; 12.7041
BS CCTGGAGTGT; TAL1_1578-8; 163; 10; ; n; 14.4559
XX
//
AC DME143
XX
TY Motif
XX
ID RDGARRTRGG
XX
P0 A C G T
01 3 0 11 0
02 6 0 4 4
03 0 0 14 0
04 14 0 0 0
05 4 0 10 0
06 3 0 11 0
07 0 0 0 14
08 3 0 11 0
09 0 0 14 0
10 0 0 14 0
XX
AT BGCOUNT=0
AT CORRECTEDBGCOUNT=0
AT FGCOUNT=14
AT INFO=1.60443
AT SCORE=180.6
XX
BS GTGAAATGGG; TAL1_3461-1; 231; 10; ; p; 12.4527
BS GAGAGGTGGG; TAL1_3960-1; 589; 10; ; p; 18.381
BS GAGAGGTGGG; TAL1_3960-1; 710; 10; ; p; 18.381
BS GTGAAGTAGG; TAL1_4858-1; 385; 10; ; p; 12.4527
BS GGGAGGTGGG; TAL1_4361-4; 266; 10; ; p; 16.5099
BS GGGAGGTGGG; TAL1_4361-4; 822; 10; ; n; 16.5099
BS AGGAGGTAGG; TAL1_4423-4; 713; 10; ; p; 12.252
BS GAGAAGTGGG; TAL1_2105-4; 724; 10; ; n; 16.252
BS GGGAGATGGG; TAL1_3365-5; 497; 10; ; n; 14.3809
BS GAGAGATAGG; TAL1_3278-6; 372; 10; ; n; 14.123
BS AAGAAGTGGG; TAL1_1774-7; 596; 10; ; p; 14.123
BS GTGAGGTGGG; TAL1_379-7; 523; 10; ; n; 16.7106
BS AAGAGGTGGG; TAL1_3158-7; 69; 10; ; n; 16.252
BS GTGAGGTGGG; TAL1_127-7; 610; 10; ; p; 16.7106
XX
//
AC DME156
XX
TY Motif
XX
ID GSABKSTGWG
XX
P0 A C G T
01 0 0 12 0
02 0 2 10 0
03 12 0 0 0
04 0 2 7 3
05 0 0 9 3
06 0 7 5 0
07 0 0 0 12
08 0 0 12 0
09 5 0 0 7
10 0 0 12 0
XX
AT BGCOUNT=0
AT CORRECTEDBGCOUNT=0
AT FGCOUNT=12
AT INFO=1.61501
AT SCORE=180.362
XX
BS GCAGGGTGTG; TAL1_1796-1; 335; 10; ; n; 14.0449
BS GGATGCTGAG; TAL1_3960-1; 776; 10; ; p; 14.3082
BS GGACGCTGTG; TAL1_4858-1; 446; 10; ; p; 16.7373
BS GCATTGTGAG; TAL1_1506-2; 21; 10; ; p; 7.79471
BS GGAGGCTGAG; TAL1_244-2; 235; 10; ; n; 16.4295
BS GGATGCTGTG; TAL1_3022-2; 498; 10; ; n; 16.316
BS GGAGGCTGTG; TAL1_1123-3; 368; 10; ; p; 18.4372
BS GGAGGCTGAG; TAL1_4361-4; 423; 10; ; n; 16.4295
BS GGAGGGTGTG; TAL1_4423-4; 917; 10; ; p; 16.4591
BS GGAGGCTGTG; TAL1_3278-6; 39; 10; ; n; 18.4372
BS GGACTGTGTG; TAL1_4371-6; 544; 10; ; n; 12.6379
BS GGAGTGTGAG; TAL1_3158-7; 556; 10; ; n; 12.3301
XX
//
AC DME38
XX
TY Motif
XX
ID TGWKWTYMAG
XX
P0 A C G T
01 0 0 0 13
02 0 0 13 0
03 9 0 0 4
04 0 0 10 3
05 4 0 0 9
06 0 0 0 13
07 0 8 0 5
08 5 8 0 0
09 13 0 0 0
10 0 0 13 0
XX
AT BGCOUNT=0
AT CORRECTEDBGCOUNT=0
AT FGCOUNT=13
AT INFO=1.61145
AT SCORE=179.591
XX
BS TGAGTTCCAG; TAL1_4858-1; 491; 10; ; p; 18.0948
BS TGAGTTCAAG; TAL1_244-2; 95; 10; ; n; 15.9877
BS TGTGATTAAG; TAL1_4361-4; 556; 10; ; p; 11.0583
BS TGTTTTTCAG; TAL1_3365-5; 175; 10; ; p; 13.0519
BS TGATATTCAG; TAL1_4249-5; 254; 10; ; n; 13.0364
BS TGAGTTCCAG; TAL1_758-5; 100; 10; ; p; 18.0948
BS TGAGTTCCAG; TAL1_758-5; 129; 10; ; p; 18.0948
BS TGTGTTCAAG; TAL1_2302-5; 534; 10; ; p; 13.9954
BS TGAGTTTCAG; TAL1_3278-6; 190; 10; ; n; 17.1654
BS TGATTTCCAG; TAL1_1195-6; 179; 10; ; n; 15.9735
BS TGAGATCCAG; TAL1_1774-7; 393; 10; ; n; 16.087
BS TGAGTTTAAG; TAL1_3158-7; 163; 10; ; p; 15.0583
BS TGTGATCAAG; TAL1_127-7; 208; 10; ; p; 11.9877
XX
//
AC DME186
XX
TY Motif
XX
ID CMTKKGTKSA
XX
P0 A C G T
01 0 12 0 0
02 3 9 0 0
03 0 0 0 12
04 0 0 7 5
05 0 0 7 5
06 0 0 12 0
07 0 0 0 12
08 0 0 7 5
09 0 6 6 0
10 12 0 0 0
XX
AT BGCOUNT=0
AT CORRECTEDBGCOUNT=0
AT FGCOUNT=12
AT INFO=1.60442
AT SCORE=179.576
XX
BS CCTGGGTGCA; TAL1_1796-1; 528; 10; ; p; 17.6099
BS CATGTGTGCA; TAL1_1123-3; 437; 10; ; p; 13.3816
BS CCTTGGTTGA; TAL1_4157-4; 675; 10; ; p; 14.6286
BS CATTGGTTCA; TAL1_4423-4; 880; 10; ; n; 12.4304
BS CCTGGGTGGA; TAL1_2105-4; 578; 10; ; p; 17.7011
BS CCTTGGTGGA; TAL1_3365-5; 374; 10; ; n; 16.7498
BS CCTGTGTTGA; TAL1_4249-5; 194; 10; ; n; 13.4587
BS CATTTGTTGA; TAL1_3278-6; 625; 10; ; p; 10.4003
BS CCTGGGTTCA; TAL1_3800-6; 510; 10; ; p; 15.4887
BS CCTGTGTGCA; TAL1_4371-6; 324; 10; ; n; 15.4887
BS CCTGGGTGGA; TAL1_1774-7; 446; 10; ; p; 17.7011
BS CCTTTGTGCA; TAL1_1025-7; 409; 10; ; n; 14.5374
XX
//
AC DME119
XX
TY Motif
XX
ID CARGGMAGDB
XX
P0 A C G T
01 0 12 0 0
02 12 0 0 0
03 4 0 8 0
04 0 0 12 0
05 0 0 12 0
06 5 7 0 0
07 12 0 0 0
08 0 0 12 0
09 6 0 4 2
10 0 5 6 1
XX
AT BGCOUNT=0
AT CORRECTEDBGCOUNT=0
AT FGCOUNT=12
AT INFO=1.60693
AT SCORE=179.101
XX
BS CAAGGCAGAG; TAL1_1796-1; 544; 10; ; p; 14.0535
BS CAAGGCAGAC; TAL1_3960-1; 463; 10; ; n; 15.7097
BS CAGGGAAGAT; TAL1_3022-2; 358; 10; ; p; 13.6322
BS CAGGGCAGGC; TAL1_4361-4; 228; 10; ; p; 17.7927
BS CAGGGCAGGC; TAL1_4423-4; 450; 10; ; n; 17.7927
BS CAAGGAAGAG; TAL1_3365-5; 379; 10; ; p; 11.9464
BS CAGGGAAGGC; TAL1_758-5; 334; 10; ; p; 15.6856
BS CAGGGCAGAC; TAL1_2302-5; 468; 10; ; n; 17.8386
BS CAAGGCAGGG; TAL1_4199-6; 153; 10; ; p; 14.0075
BS CAGGGAAGTG; TAL1_1774-7; 481; 10; ; p; 12.2301
BS CAGGGAAGTG; TAL1_379-7; 322; 10; ; p; 12.2301
BS CAGGGCAGAG; TAL1_2135-7; 258; 10; ; p; 16.1824
XX
//
AC DME61
XX
TY Motif
XX
ID BTTWCWGCTK
XX
P0 A C G T
01 0 3 2 6
02 0 0 0 11
03 0 0 0 11
04 3 0 0 8
05 0 11 0 0
06 8 0 0 3
07 0 0 11 0
08 0 11 0 0
09 0 0 0 11
10 0 0 1 10
XX
AT BGCOUNT=0
AT CORRECTEDBGCOUNT=0
AT FGCOUNT=11
AT INFO=1.65558
AT SCORE=178.538
XX
BS TTTTCTGCTT; TAL1_1496-3; 342; 10; ; n; 16.0665
BS TTTTCAGCTT; TAL1_184-3; 559; 10; ; n; 18.0587
BS CTTACAGCTT; TAL1_4361-4; 9; 10; ; n; 15.5078
BS TTTTCAGCTT; TAL1_4423-4; 802; 10; ; p; 18.0587
BS CTTTCAGCTT; TAL1_4249-5; 179; 10; ; n; 17.5156
BS GTTACAGCTT; TAL1_4371-6; 436; 10; ; n; 14.4941
BS TTTTCAGCTG; TAL1_4199-6; 279; 10; ; n; 14.6936
BS GTTTCTGCTT; TAL1_379-7; 103; 10; ; p; 14.5096
BS TTTTCTGCTT; TAL1_127-7; 640; 10; ; p; 16.0665
BS CTTACAGCTT; TAL1_2135-7; 17; 10; ; p; 15.5078
BS TTTTCAGCTT; TAL1_3467-8; 67; 10; ; n; 18.0587
XX
//
AC DME135
XX
TY Motif
XX
ID GWGARSTDGS
XX
P0 A C G T
01 0 0 13 0
02 5 0 0 8
03 0 0 13 0
04 13 0 0 0
05 2 0 11 0
06 0 4 9 0
07 0 0 0 13
08 3 0 7 3
09 0 0 13 0
10 0 5 8 0
XX
AT BGCOUNT=0
AT CORRECTEDBGCOUNT=0
AT FGCOUNT=13
AT INFO=1.60518
AT SCORE=178.394
XX
BS GAGAGCTGGC; TAL1_1796-1; 558; 10; ; n; 12.3372
BS GAGAGGTGGG; TAL1_3960-1; 589; 10; ; p; 16.381
BS GAGAGGTGGG; TAL1_3960-1; 710; 10; ; p; 16.381
BS GTGAAGTAGG; TAL1_4858-1; 385; 10; ; p; 14.4527
BS GTGAGCTGGG; TAL1_1050-3; 599; 10; ; p; 16.3668
BS GAGAACTGGG; TAL1_4361-4; 787; 10; ; p; 12.2301
BS GTGAGGTTGC; TAL1_4157-4; 421; 10; ; n; 14.2456
BS GTGAGGTTGG; TAL1_2105-4; 186; 10; ; n; 16.2675
BS GTGAGGTGGG; TAL1_379-7; 523; 10; ; n; 18.3887
BS GTGAGGTGGG; TAL1_127-7; 610; 10; ; p; 18.3887
BS GAGAGCTTGC; TAL1_1025-7; 395; 10; ; n; 10.216
BS GTGAGGTAGC; TAL1_4652-8; 278; 10; ; n; 14.5598
BS GTGAGGTAGC; TAL1_1578-8; 350; 10; ; n; 14.5598
XX
//
AC DME4
XX
TY Motif
XX
ID TYKSTTTDGT
XX
P0 A C G T
01 0 0 0 12
02 0 4 0 8
03 0 0 2 10
04 0 2 10 0
05 0 0 0 12
06 0 0 0 12
07 0 0 0 12
08 1 0 3 8
09 0 0 12 0
10 0 0 0 12
XX
AT BGCOUNT=0
AT CORRECTEDBGCOUNT=0
AT FGCOUNT=12
AT INFO=1.61146
AT SCORE=178.292
XX
BS TTTGTTTTGT; TAL1_4858-1; 155; 10; ; p; 17.7904
BS TTTGTTTTGT; TAL1_4858-1; 160; 10; ; p; 17.7904
BS TTTGTTTAGT; TAL1_244-2; 367; 10; ; p; 15.7826
BS TTTCTTTGGT; TAL1_3022-2; 283; 10; ; p; 14.2117
BS TTTGTTTTGT; TAL1_1050-3; 273; 10; ; n; 17.7904
BS TCGCTTTTGT; TAL1_1496-3; 392; 10; ; p; 13.159
BS TTTGTTTTGT; TAL1_4361-4; 911; 10; ; p; 17.7904
BS TTTGTTTTGT; TAL1_541-4; 139; 10; ; p; 17.7904
BS TCTGTTTTGT; TAL1_2302-5; 12; 10; ; p; 17.0596
BS TCTGTTTGGT; TAL1_3278-6; 236; 10; ; n; 15.5028
BS TTGGTTTGGT; TAL1_3800-6; 201; 10; ; p; 14.3547
BS TCTGTTTTGT; TAL1_1578-8; 269; 10; ; p; 17.0596
XX
//
AC DME158
XX
TY Motif
XX
ID YASKGKGTGD
XX
P0 A C G T
01 0 9 0 4
02 13 0 0 0
03 0 5 8 0
04 0 0 6 7
05 0 0 13 0
06 0 0 6 7
07 0 0 13 0
08 0 0 0 13
09 0 0 13 0
10 6 0 3 4
XX
AT BGCOUNT=0
AT CORRECTEDBGCOUNT=0
AT FGCOUNT=13
AT INFO=1.60529
AT SCORE=178.17
XX
BS CAGTGGGTGG; TAL1_3461-1; 343; 10; ; p; 14.3668
BS CAGGGTGTGT; TAL1_1796-1; 334; 10; ; n; 14.5675
BS CACTGGGTGA; TAL1_4858-1; 92; 10; ; p; 14.216
BS CAGGGGGTGA; TAL1_3879-3; 1; 10; ; p; 18.3591
BS CAGTGTGTGT; TAL1_1496-3; 260; 10; ; p; 12.4463
BS CAGTGTGTGG; TAL1_4361-4; 465; 10; ; p; 12.2456
BS TACTGTGTGT; TAL1_2747-5; 483; 10; ; n; 8.32511
BS CAGGGTGTGG; TAL1_758-5; 486; 10; ; n; 14.3668
BS TACTGTGTGA; TAL1_3800-6; 371; 10; ; n; 9.99543
BS TAGGGTGTGT; TAL1_4199-6; 298; 10; ; n; 12.4682
BS TACTGGGTGA; TAL1_1774-7; 585; 10; ; p; 12.1166
BS CACGGGGTGA; TAL1_379-7; 466; 10; ; n; 16.3372
BS CAGGGGGTGA; TAL1_1578-8; 477; 10; ; n; 18.3591
XX
//
AC DME11
XX
TY Motif
XX
ID GKKWGCWADG
XX
P0 A C G T
01 0 0 12 0
02 0 0 9 3
03 0 0 6 6
04 2 0 0 10
05 0 0 12 0
06 0 12 0 0
07 4 0 0 8
08 12 0 0 0
09 3 0 6 3
10 0 0 12 0
XX
AT BGCOUNT=0
AT CORRECTEDBGCOUNT=0
AT FGCOUNT=12
AT INFO=1.61024
AT SCORE=177.54
XX
BS GGGTGCAAAG; TAL1_1796-1; 531; 10; ; p; 14.6224
BS GTTTGCAATG; TAL1_184-3; 110; 10; ; n; 10.0658
BS GTGTGCAAGG; TAL1_4361-4; 1251; 10; ; p; 14.3082
BS GGTTGCTAGG; TAL1_4157-4; 417; 10; ; n; 16.316
BS GGGTGCTAGG; TAL1_2747-5; 276; 10; ; n; 18.4372
BS GGGTGCTAGG; TAL1_3365-5; 588; 10; ; p; 18.4372
BS GGGAGCTAGG; TAL1_758-5; 297; 10; ; p; 16.0371
BS GTTAGCAAAG; TAL1_3278-6; 453; 10; ; n; 7.97992
BS GGTTGCTATG; TAL1_4851-6; 290; 10; ; p; 14.1948
BS GGTTGCTAAG; TAL1_1195-6; 420; 10; ; n; 14.509
BS GGGTGCTAGG; TAL1_3158-7; 542; 10; ; n; 18.4372
BS GGTTGCTATG; TAL1_3467-8; 157; 10; ; n; 14.1948
XX
//
AC DME117
XX
TY Motif
XX
ID SMGCCKGBSC
XX
P0 A C G T
01 0 7 5 0
02 8 4 0 0
03 0 0 12 0
04 0 12 0 0
05 0 12 0 0
06 0 0 4 8
07 0 0 12 0
08 0 4 6 2
09 0 3 9 0
10 0 12 0 0
XX
AT BGCOUNT=0
AT CORRECTEDBGCOUNT=0
AT FGCOUNT=12
AT INFO=1.60535
AT SCORE=175.907
XX
BS CCGCCGGGGC; TAL1_3461-1; 221; 10; ; p; 12.3288
BS GAGCCGGTGC; TAL1_1796-1; 285; 10; ; p; 14.4443
BS CAGCCGGCGC; TAL1_2750-1; 86; 10; ; n; 13.5574
BS CCGCCTGGCC; TAL1_3960-1; 404; 10; ; p; 12.1857
BS GAGCCTGCGC; TAL1_4858-1; 202; 10; ; p; 17.458
BS CAGCCTGCCC; TAL1_4361-4; 230; 10; ; n; 13.4143
BS GCGCCTGCCC; TAL1_4423-4; 448; 10; ; p; 13.5432
BS CAGCCTGGGC; TAL1_2105-4; 844; 10; ; n; 16.1005
BS CCGCCTGGGC; TAL1_4199-6; 410; 10; ; p; 14.2076
BS CAGCCGGTGC; TAL1_2135-7; 421; 10; ; p; 12.4224
BS GAGCCTGGGC; TAL1_4652-8; 451; 10; ; p; 18.1224
BS GAGCCTGGGC; TAL1_1578-8; 377; 10; ; n; 18.1224
XX
//
AC DME69
XX
TY Motif
XX
ID YVTGTTYTTS
XX
P0 A C G T
01 0 2 0 9
02 5 4 2 0
03 0 0 0 11
04 0 0 11 0
05 0 0 0 11
06 0 0 0 11
07 0 3 0 8
08 0 0 0 11
09 0 0 0 11
10 0 3 8 0
XX
AT BGCOUNT=0
AT CORRECTEDBGCOUNT=0
AT FGCOUNT=11
AT INFO=1.61945
AT SCORE=174.8
XX
BS TCTGTTCTTG; TAL1_3461-1; 390; 10; ; n; 15.3466
BS CGTGTTTTTC; TAL1_4858-1; 269; 10; ; p; 12.311
BS CATGTTTTTG; TAL1_1050-3; 491; 10; ; n; 15.882
BS TATGTTTTTG; TAL1_1496-3; 237; 10; ; p; 17.7826
BS TCTGTTTTTG; TAL1_4361-4; 905; 10; ; p; 17.2473
BS TATGTTTTTG; TAL1_541-4; 607; 10; ; n; 17.7826
BS TATGTTTTTG; TAL1_2105-4; 195; 10; ; n; 17.7826
BS TATGTTTTTC; TAL1_3365-5; 173; 10; ; p; 15.7608
BS TGTGTTCTTG; TAL1_3278-6; 659; 10; ; p; 14.3329
BS TCTGTTCTTG; TAL1_127-7; 377; 10; ; n; 15.3466
BS TCTGTTTTTC; TAL1_3467-8; 18; 10; ; n; 15.2254
XX
//
AC DME28
XX
TY Motif
XX
ID YWGCRDGARA
XX
P0 A C G T
01 0 9 0 2
02 8 0 0 3
03 0 0 11 0
04 0 11 0 0
05 10 0 1 0
06 4 0 6 1
07 0 0 11 0
08 11 0 0 0
09 3 0 8 0
10 11 0 0 0
XX
AT BGCOUNT=0
AT CORRECTEDBGCOUNT=0
AT FGCOUNT=11
AT INFO=1.61424
AT SCORE=174.323
XX
BS CTGCAAGAAA; TAL1_3461-1; 292; 10; ; n; 13.1845
BS TTGCAAGAAA; TAL1_3960-1; 531; 10; ; n; 11.0852
BS CAGCAGGAGA; TAL1_3879-3; 436; 10; ; n; 18.231
BS CAGCGGGAGA; TAL1_1496-3; 73; 10; ; n; 14.8736
BS CAGCATGAGA; TAL1_184-3; 650; 10; ; p; 15.634
BS CAGCAGGAGA; TAL1_4361-4; 945; 10; ; n; 18.231
BS CAGCAGGAGA; TAL1_4423-4; 1194; 10; ; n; 18.231
BS CAGCAAGAAA; TAL1_4249-5; 206; 10; ; p; 15.1768
BS TAGCAGGAGA; TAL1_2302-5; 567; 10; ; p; 16.1316
BS CAGCAAGAGA; TAL1_3278-6; 118; 10; ; n; 17.3057
BS CTGCAGGAGA; TAL1_379-7; 559; 10; ; p; 16.2387
XX
//
AC DME39
XX
TY Motif
XX
ID MTTYYKTGSA
XX
P0 A C G T
01 2 9 0 0
02 0 0 0 11
03 0 0 0 11
04 0 6 0 5
05 0 2 0 9
06 0 0 8 3
07 0 0 0 11
08 0 0 11 0
09 0 8 3 0
10 11 0 0 0
XX
AT BGCOUNT=0
AT CORRECTEDBGCOUNT=0
AT FGCOUNT=11
AT INFO=1.6055
AT SCORE=174.189
XX
BS CTTTCTTGCA; TAL1_3461-1; 291; 10; ; p; 13.5682
BS CTTCTGTGCA; TAL1_3022-2; 212; 10; ; n; 17.7587
BS CTTCCGTGCA; TAL1_3879-3; 350; 10; ; p; 15.858
BS CTTTTGTGCA; TAL1_1496-3; 395; 10; ; p; 17.5901
BS CTTTTGTGGA; TAL1_184-3; 446; 10; ; p; 15.612
BS CTTCTGTGCA; TAL1_4361-4; 575; 10; ; n; 17.7587
BS ATTCTTTGGA; TAL1_4423-4; 553; 10; ; p; 11.5523
BS CTTTTGTGGA; TAL1_541-4; 49; 10; ; n; 15.612
BS CTTCTGTGCA; TAL1_2747-5; 389; 10; ; p; 17.7587
BS ATTCTGTGCA; TAL1_3800-6; 600; 10; ; n; 15.6516
BS CTTTTTTGCA; TAL1_4371-6; 266; 10; ; n; 15.4689
XX
//
AC DME114
XX
TY Motif
XX
ID GGKCCWVHGC
XX
P0 A C G T
01 0 0 11 0
02 0 0 11 0
03 0 0 9 2
04 0 11 0 0
05 0 11 0 0
06 5 0 0 6
07 1 3 7 0
08 6 2 0 3
09 0 0 11 0
10 0 11 0 0
XX
AT BGCOUNT=0
AT CORRECTEDBGCOUNT=0
AT FGCOUNT=11
AT INFO=1.60432
AT SCORE=173.628
XX
BS GGGCCAGCGC; TAL1_2750-1; 306; 10; ; n; 16.4272
BS GGTCCTGCGC; TAL1_3960-1; 290; 10; ; n; 13.7863
BS GGGCCACAGC; TAL1_3022-2; 392; 10; ; p; 15.9763
BS GGGCCTGTGC; TAL1_4361-4; 193; 10; ; p; 15.4863
BS GGGCCTCAGC; TAL1_541-4; 358; 10; ; n; 15.4566
BS GGGCCTGAGC; TAL1_2105-4; 470; 10; ; n; 17.4785
BS GGGCCAGAGC; TAL1_758-5; 376; 10; ; n; 17.9982
BS GGGCCTCTGC; TAL1_1195-6; 293; 10; ; n; 13.4644
BS GGGCCAGAGC; TAL1_2135-7; 337; 10; ; n; 17.9982
BS GGTCCAATGC; TAL1_3467-8; 182; 10; ; n; 12.0777
BS GGGCCTGAGC; TAL1_1578-8; 656; 10; ; n; 17.4785
XX
//
AC DME73
XX
TY Motif
XX
ID TKCMTTTKWW
XX
P0 A C G T
01 0 0 0 12
02 0 0 7 5
03 0 12 0 0
04 5 7 0 0
05 0 0 0 12
06 0 0 0 12
07 0 0 0 12
08 0 0 3 9
09 4 0 0 8
10 3 0 0 9
XX
AT BGCOUNT=0
AT CORRECTEDBGCOUNT=0
AT FGCOUNT=12
AT INFO=1.6101
AT SCORE=173.445
XX
BS TTCCTTTTAT; TAL1_3960-1; 732; 10; ; n; 12.0608
BS TTCCTTTGAA; TAL1_1506-2; 218; 10; ; n; 8.17426
BS TTCCTTTTTT; TAL1_1123-3; 61; 10; ; n; 14.0686
BS TGCATTTTTA; TAL1_1496-3; 401; 10; ; p; 16.0749
BS TTCCTTTTTT; TAL1_184-3; 26; 10; ; p; 14.0686
BS TGCCTTTTAT; TAL1_4361-4; 1138; 10; ; n; 14.182
BS TGCCTTTGAT; TAL1_4423-4; 1014; 10; ; p; 12.3032
BS TGCATTTTTT; TAL1_541-4; 320; 10; ; p; 18.0827
BS TTCATTTTTT; TAL1_3365-5; 219; 10; ; n; 15.9615
BS TGCATTTTTT; TAL1_4199-6; 531; 10; ; n; 18.0827
BS TGCATTTTTT; TAL1_1195-6; 688; 10; ; p; 18.0827
BS TGCCTTTGTA; TAL1_127-7; 103; 10; ; n; 12.3032
XX
//
AC DME194
XX
TY Motif
XX
ID VWCADGGMAG
XX
P0 A C G T
01 7 2 2 0
02 3 0 0 8
03 0 11 0 0
04 11 0 0 0
05 1 0 8 2
06 0 0 11 0
07 0 0 11 0
08 4 7 0 0
09 11 0 0 0
10 0 0 11 0
XX
AT BGCOUNT=0
AT CORRECTEDBGCOUNT=0
AT FGCOUNT=11
AT INFO=1.61391
AT SCORE=173.011
XX
BS ATCAAGGCAG; TAL1_1796-1; 542; 10; ; p; 15.8284
BS ATCAGGGCAG; TAL1_4361-4; 226; 10; ; p; 18.1112
BS ATCATGGAAG; TAL1_4157-4; 316; 10; ; n; 14.5771
BS GTCAGGGCAG; TAL1_4423-4; 452; 10; ; n; 16.8814
BS ATCAGGGAAG; TAL1_758-5; 332; 10; ; p; 17.174
BS AACAGGGCAG; TAL1_2302-5; 470; 10; ; n; 16.1034
BS GTCAGGGCAG; TAL1_4851-6; 386; 10; ; p; 16.8814
BS CACAGGGAAG; TAL1_4199-6; 231; 10; ; n; 11.9146
BS AACAGGGAAG; TAL1_1774-7; 479; 10; ; p; 15.1663
BS ATCATGGCAG; TAL1_379-7; 407; 10; ; p; 15.5142
BS CTCAGGGCAG; TAL1_2135-7; 256; 10; ; p; 14.8595
XX
//
AC DME43
XX
TY Motif
XX
ID AMYKNTGTGC
XX
P0 A C G T
01 11 0 0 0
02 3 8 0 0
03 0 3 0 8
04 0 0 2 9
05 1 5 2 3
06 0 0 0 11
07 0 0 11 0
08 0 0 0 11
09 0 0 11 0
10 0 11 0 0
XX
AT BGCOUNT=0
AT CORRECTEDBGCOUNT=0
AT FGCOUNT=11
AT INFO=1.6007
AT SCORE=172.886
XX
BS ACCTTTGTGC; TAL1_1796-1; 236; 10; ; n; 15.4382
BS ACTTCTGTGC; TAL1_3022-2; 213; 10; ; n; 17.7587
BS AATTTTGTGC; TAL1_1496-3; 46; 10; ; p; 15.2318
BS ACTTCTGTGC; TAL1_4361-4; 576; 10; ; n; 17.7587
BS ACTTCTGTGC; TAL1_2747-5; 388; 10; ; p; 17.7587
BS AATTCTGTGC; TAL1_3800-6; 601; 10; ; n; 15.6516
BS ACCTGTGTGC; TAL1_4371-6; 325; 10; ; n; 13.8799
BS ACTGCTGTGC; TAL1_4199-6; 337; 10; ; p; 15.8799
BS AATGATGTGC; TAL1_1195-6; 12; 10; ; p; 12.3096
BS ACCTTTGTGC; TAL1_1025-7; 410; 10; ; n; 15.4382
BS ACTTGTGTGC; TAL1_4652-8; 270; 10; ; p; 15.7806
XX
//
AC DME77
XX
TY Motif
XX
ID TKCTKTTKCD
XX
P0 A C G T
01 0 0 0 11
02 0 0 4 7
03 0 11 0 0
04 0 0 0 11
05 0 0 3 8
06 0 0 0 11
07 0 0 0 11
08 0 0 3 8
09 0 11 0 0
10 3 0 2 6
XX
AT BGCOUNT=0
AT CORRECTEDBGCOUNT=0
AT FGCOUNT=11
AT INFO=1.61022
AT SCORE=172.29
XX
BS TGCTTTTGCG; TAL1_1796-1; 771; 10; ; p; 13.2802
BS TTCTTTTTCT; TAL1_1123-3; 75; 10; ; n; 17.7466
BS TTCTTTTTCT; TAL1_1496-3; 370; 10; ; n; 17.7466
BS TGCTTTTTCT; TAL1_184-3; 586; 10; ; n; 17.0378
BS TTCTTTTTCA; TAL1_4423-4; 1166; 10; ; p; 16.0608
BS TGCTTTTTCG; TAL1_2747-5; 168; 10; ; n; 15.159
BS TTCTTTTTCT; TAL1_3365-5; 648; 10; ; p; 17.7466
BS TTCTGTTGCT; TAL1_4199-6; 22; 10; ; p; 13.9891
BS TTCTGTTTCA; TAL1_379-7; 231; 10; ; n; 14.182
BS TTCTTTTGCT; TAL1_3158-7; 83; 10; ; p; 15.8678
BS TGCTGTTTCA; TAL1_3467-8; 58; 10; ; p; 13.4732
XX
//
AC DME191
XX
TY Motif
XX
ID GGCYTGVASD
XX
P0 A C G T
01 0 0 11 0
02 0 0 11 0
03 0 11 0 0
04 0 8 0 3
05 0 0 0 11
06 0 0 11 0
07 2 2 7 0
08 11 0 0 0
09 0 2 9 0
10 3 0 3 5
XX
AT BGCOUNT=0
AT CORRECTEDBGCOUNT=0
AT FGCOUNT=11
AT INFO=1.60865
AT SCORE=172.053
XX
BS GGCCTGGAGG; TAL1_1796-1; 189; 10; ; p; 16.1442
BS GGCCTGAACT; TAL1_244-2; 427; 10; ; p; 13.686
BS GGCCTGGAGA; TAL1_1123-3; 686; 10; ; n; 18.0153
BS GGCCTGAAGT; TAL1_2747-5; 61; 10; ; n; 15.7078
BS GGCCTGCAGG; TAL1_758-5; 385; 10; ; n; 14.1224
BS GGCCTGGAGA; TAL1_4851-6; 943; 10; ; n; 18.0153
BS GGCTTGGAGT; TAL1_1195-6; 707; 10; ; n; 15.4155
BS GGCTTGGAGA; TAL1_3158-7; 96; 10; ; p; 15.9159
BS GGCTTGCAGG; TAL1_127-7; 338; 10; ; p; 12.023
BS GGCCTGGACT; TAL1_4652-8; 19; 10; ; p; 15.493
BS GGCCTGGAGT; TAL1_1578-8; 165; 10; ; n; 17.5149
XX
//
AC DME67
XX
TY Motif
XX
ID AAAGRMRADA
XX
P0 A C G T
01 11 0 0 0
02 11 0 0 0
03 11 0 0 0
[truncated: 5,070 more rows]

[truncated: 9 more sheets: Table S11, Table S12, Table S13, Table S14, Table S15, TableS16, Table S17, Table S18, Table S19]
